# Supplementary material for: Metabolomic Insights into Sexual Multi-Morphism of Sinomenine Accumulation in Sinomenium acutum
Source: Plants (Basel). 2025 Jun 19;14(12):1885. doi: 10.3390/plants14121885 (PMC12196916; doi:10.3390/plants14121885)
Supplement: Supplementary file 1 [file plants-14-01885-s001.zip]

Archive with 2 entries (2 files):
- Supplementary Material .pdf
- TableS2.xlsx
