# Supplementary material for: Metabolomic Insights into Sexual Multi-Morphism of Sinomenine Accumulation in Sinomenium acutum
Source: Plants (Basel). 2025 Jun 19;14(12):1885. doi: 10.3390/plants14121885 (PMC12196916; doi:10.3390/plants14121885)
Supplement: Supplementary file 1 [file plants-14-01885-s001.zip › TableS2.xlsx]

## Sheet: FRvsMR
ID	adduct	Name	VIP	Fold change	p-value	Formula	Mean(FR)	FR1	FR2	FR3	FR4	FR5	FR6	Mean(MR)	MR1	MR2	MR3	MR4	MR5	MR6	m/z	rt(min)	KEGG	Superclass	Class	Subclass	INCHIKEY	SMILES
POS_5369	[M+Na]+	N-(1,4-Dihydroxy-4-methylpentan-2-yl)-3-hydroxy-5-oxo-6-phenylhexanamide	11.3798	0.377299	0.154681	C18H27NO5	1.855e+07	2.29154e+07	1.81348e+06	1.40569e+07	2.57856e+07	4.60924e+07	636012	4.91652e+07	6.28994e+07	1.12068e+07	1.29792e+08	3.69554e+07	5.11087e+07	3.02902e+06	360.181	3.567		Benzenoids	Benzene and substituted derivatives		ZCEYUYRVYFKPRM-UHFFFAOYSA-N	CC(C)(O)CC(CO)NC(=O)CC(O)CC(=O)CC1=CC=CC=C1
POS_8313	[M+H]+	Oxaline	9.87482	1.68322	0.0923067	C24H25N5O4	2.64016e+07	2.06299e+07	2.22736e+07	2.9324e+07	4.2085e+07	1.67518e+07	2.73451e+07	1.56851e+07	1.47379e+07	3.34247e+07	6.8549e+06	2.0722e+06	1.90897e+07	1.79315e+07	448.196	2.78		Organoheterocyclic compounds	Indoles and derivatives	Pyridoindoles	SOHAVULMGIITDH-ZXPSTKSJSA-N	CON1C2=CC=CC=C2[C@@]3(C=C(OC)C(=O)N4\\C(=C\\C5=CN=C[NH]5)C(=O)N[C@@]134)C(C)(C)C=C
POS_5219	[M+H]+	1,2,9,10-Tetramethoxy-6-methyl-5,6,6a,7-tetrahydro-4H-dibenzo[de,g]quinoline	7.41393	0.641097	0.396365	C21H25NO4	4.3451e+07	4.07012e+07	855112	1.31212e+07	3.14662e+07	1.25591e+08	4.89717e+07	6.7776e+07	9.93765e+07	1.31847e+07	6.79094e+07	1.05142e+07	7.26423e+07	1.43029e+08	356.185	3.939		Alkaloids and derivatives	Aporphines		RUZIUYOSRDWYQF-UHFFFAOYSA-N	COC1=C(OC)C=C2C(=C1)CC3N(C)CCC4=C3C2=C(OC)C(=C4)OC
NEG_493	[M-H]-	L-Malic acid	6.43042	0.42061	0.0540638	C4H6O5	601337	183111	353277	1.00025e+06	1.36662e+06	205047	499720	1.42968e+06	2.53225e+06	865768	761478	2.34517e+06	1.19123e+06	882166	133.015	0.628	C00149	Organic acids and derivatives	Hydroxy acids and derivatives	Beta hydroxy acids and derivatives	BJEPYKJPYRNKOW-REOHCLBHSA-N	O[C@@H](CC(O)=O)C(O)=O
POS_4677	[M+H]+	Feruloyl O-methyldopamine	5.82037	0.296059	0.245311	C19H21NO5	4.56991e+06	8.08299e+06	92545	1.49968e+06	4.66719e+06	1.30586e+07	18466.6	1.54358e+07	2.03036e+07	980314	5.5297e+07	4.26955e+06	1.14299e+07	334590	344.146	5.241		Phenylpropanoids and polyketides	Cinnamic acids and derivatives	Hydroxycinnamic acids and derivatives	ACSWAJLDOHJFNA-UHFFFAOYSA-N	COC1=C(O)C=C(CCNC(=O)C=CC2=CC=C(O)C(=C2)OC)C=C1
NEG_14871	[M-H]-	Tsugaric acid A	4.98807	2.46259	0.420604	C32H50O4	1.72336e+06	196106	74505.5	742285	1.58743e+06	362010	7.37782e+06	699815	553163	726422	99181.9	6242.4	216693	2.59719e+06	497.363	11.497					FIWGZIBLJWZUEA-VOKVCYHDSA-N	CC(=CCCC(C1CC[C@]2([C@]1(CCC3=C2CCC4[C@@]3(CCC(C4(C)C)OC(=O)C)C)C)C)C(=O)O)C
NEG_5598	[M-H]-	9,10-Dihydroxy-8-oxooctadec-12-enoic acid	4.79918	2.89264	0.193524	C18H32O5	1.41325e+06	531116	99804.9	949425	2.32911e+06	380176	4.1899e+06	488569	620956	1.15863e+06	663383	8711.51	327804	151927	327.219	7.287		Lipids and lipid-like molecules	Fatty Acyls	Lineolic acids and derivatives	NIOKCFABUMZUDL-UHFFFAOYSA-N	CCCCCC=CCC(O)C(O)C(=O)CCCCCCC(O)=O
POS_5112	[M+H]+	Arcabucoine	4.75343	2.31403	0.580044	C20H19NO5	5.18693e+06	82646.6	38928.1	124919	240350	20328.7	3.06144e+07	2.24151e+06	4.87898e+06	2.3329e+06	1.37816e+06	4.33287e+06	419687	106494	354.133	7.955		Alkaloids and derivatives	Aporphines		BWRGZKJDIWERCZ-AWEZNQCLSA-N	COC1=CC2=C(C=C1OC)C3=C4[C@H](C2)N(CCC4=CC5=C3OCO5)C=O
NEG_584	[M-H]-	3,4-Dihydroxybenzaldehyde	3.85993	0.211588	0.0207472	C7H6O3	78021.6	80383.9	8146.45	41881.3	82556.9	72594	182567	368743	521290	76248.9	315546	792563	285701	221108	137.024	2.675	C16700	Organic oxygen compounds	Organooxygen compounds	Carbonyl compounds	IBGBGRVKPALMCQ-UHFFFAOYSA-N	OC1=CC=C(C=O)C=C1O
NEG_1208	[M-H]-	Arginine	3.77264	1.71449	0.132884	C6H14N4O2	625008	820892	833661	787846	648278	606985	52387.5	364544	175610	494763	670578	55592.7	594825	195898	173.105	0.617	C00062	Organic acids and derivatives	Carboxylic acids and derivatives	Amino acids, peptides, and analogues	ODKSFYDXXFIFQN-BYPYZUCNSA-N	NC(CCCNC(N)=N)C(O)=O
POS_3452	[M+H]+	14-[2-(Dimethylamino)ethyl]-11-methoxy-15-oxatetracyclo[10.2.1.05,14.08,13]pentadeca-3,6,8(13),9,11-pentaen-2-ol	3.71175	0.451865	0.168877	C19H23NO3	4.33885e+06	7.41861e+06	1.46513e+06	2.68963e+06	5.56409e+06	8.07969e+06	815977	9.6021e+06	8.73873e+06	5.15002e+06	2.17163e+07	3.61275e+06	1.71334e+07	1.26146e+06	314.175	2.924		Benzenoids	Phenanthrenes and derivatives		ZOCTZZQDDXGIRB-UHFFFAOYSA-N	COC1=C2OC3C(O)C=CC4C=CC(=C2C34CCN(C)C)C=C1
NEG_5532	[M-H]-	L-Stepholidine	3.57222	2.33718	0.076183	C19H21NO4	693285	611752	246632	814205	1.49336e+06	233858	759903	296633	211446	333941	356913	11926.3	424864	440711	326.141	3.934					JKPISQIIWUONPB-HNNXBMFYSA-N	COC1=C(C=C2[C@@H]3CC4=C(CN3CCC2=C1)C(=C(C=C4)O)OC)O
NEG_3053	[M-H]-	9-Hexadecenoic acid	3.57055	0.38459	0.0855658	C16H30O2	225531	138232	126620	218321	271118	144307	454588	586420	87557.6	495219	173750	721383	1.3145e+06	726111	253.218	10.881		Lipids and lipid-like molecules	Fatty Acyls	Fatty acids and conjugates	SECPZKHBENQXJG-BQYQJAHWSA-N	CCCCCC\\C=C\\CCCCCCCC(O)=O
NEG_4948	[M-H]-	9-Hydroperoxyoctadeca-10,12-dienoic acid	3.37723	3.59491	0.0995716	C18H32O4	384157	960115	47086.9	114443	180038	708452	294805	106861	105200	226547	132804	8215.65	111723	56677.7	311.223	8.217		Lipids and lipid-like molecules	Fatty Acyls	Lineolic acids and derivatives	JGUNZIWGNMQSBM-UHFFFAOYSA-N	CCCCCC=CC=CC(CCCCCCCC(O)=O)OO
POS_5640	[M+H]+	2,3,10,11-Tetramethoxy-5,6-dihydroisoquinolino[2,1-b]isoquinolin-8-one	3.34027	0.0461242	0.291514	C21H21NO5	230598	779193	20030.6	103589	245274	9940.47	225558	4.99949e+06	2.63339e+07	2.15363e+06	1.26957e+06	187176	26790.7	25879.6	368.151	6.906		Organoheterocyclic compounds	Isoquinolines and derivatives	Isoquinolones and derivatives	RNYYLJRCLSSAOZ-UHFFFAOYSA-N	COC1=CC2=C(C=C1OC)C3=CC4=C(C=C(OC)C(=C4)OC)C(=O)N3CC2
POS_7435	[M+H]+	Hexadecyl ferulate	3.3254	0.0425332	0.24728	C26H42O4	122475	81830.2	45894.6	36973.3	43474.9	501518	25158.9	2.87951e+06	1.04714e+06	39880.4	1.89356e+06	1.39942e+07	277024	25228.3	419.315	12.189		Phenylpropanoids and polyketides	Cinnamic acids and derivatives	Hydroxycinnamic acids and derivatives	ZISDTRGMDDVTKY-CZIZESTLSA-N	CCCCCCCCCCCCCCCCOC(=O)\\C=C\\C1=CC(=C(O)C=C1)OC
POS_3439	[M+H]+	Angustine	3.1304	0.382897	0.359784	C20H15N3O	1.74675e+06	2.05736e+06	1.45059e+06	1.3016e+06	1.97946e+06	1.79382e+06	1.89769e+06	4.56194e+06	1.42186e+06	1.47415e+06	1.90105e+06	1.91471e+07	2.76244e+06	665015	314.139	3.057		Organoheterocyclic compounds	Indoles and derivatives	Pyridoindoles	FACXQEOSOVJIPD-UHFFFAOYSA-N	C=CC1=CN=CC2=C1C=C3N(CCC4=C3[NH]C5=CC=CC=C45)C2=O
POS_5283	[M+H]+	Danofloxacin	2.88368	0.423002	0.235136	C19H20FN3O3	1.97019e+06	4.82265e+06	178785	849366	1.85972e+06	3.91547e+06	195128	4.65763e+06	7.81394e+06	858202	1.2789e+07	1.35229e+06	4.30142e+06	830913	358.163	3.113		Organoheterocyclic compounds	Quinolines and derivatives	Quinoline carboxylic acids	QMLVECGLEOSESV-RYUDHWBXSA-N	CN1C[C@@H]2C[C@H]1CN2C3=C(F)C=C4C(=O)C(=CN(C5CC5)C4=C3)C(O)=O
POS_5733	[M+H]+	a-Allocryptopine	2.41002	0.0659387	0.244422	C21H23NO5	162966	275564	9636.83	85053.8	200795	7163.28	399585	2.47148e+06	1.15367e+07	2.80173e+06	215225	221878	13537.8	39772.3	370.165	6.557		Alkaloids and derivatives	Protopine alkaloids		HYBRYAPKQCZIAE-UHFFFAOYSA-N	COC1=CC=C2CC(=O)C3=CC4=C(OCO4)C=C3CCN(C)CC2=C1OC
NEG_17363	[M-H]-	6-[5,7-Dihydroxy-2-(4-hydroxyphenyl)-4-oxochromen-6-yl]-5,7-dihydroxy-2-(4-hydroxyphenyl)chromen-4-one	2.29032	1.83501	0.242456	C30H18O10	422166	794056	165705	696820	609729	233838	32848.9	230063	116160	168852	645030	220503	120807	109023	537.094	6.903		Phenylpropanoids and polyketides	Flavonoids	Flavones	KNOJWNDGCRZBBA-UHFFFAOYSA-N	OC1=CC=C(C=C1)C2=CC(=O)C3=C(O)C(=C(O)C=C3O2)C4=C(O)C5=C(OC(=CC5=O)C6=CC=C(O)C=C6)C=C4O
NEG_15184	[M-H]-	Raffinose	2.22982	0.572077	0.298505	C18H32O16	419143	453461	618866	455217	175352	246851	565112	732669	131278	453287	518989	499253	734094	2.05911e+06	503.161	0.662	C00492	Organic oxygen compounds	Organooxygen compounds	Carbohydrates and carbohydrate conjugates	MUPFEKGTMRGPLJ-ZQSKZDJDSA-N	OCC1OC(OCC2OC(OC3(CO)OC(CO)C(O)C3O)C(O)C(O)C2O)C(O)C(O)C1O
NEG_5680	[M-H]-	FA 18:1;3O	2.2185	3.01687	0.0510903	C18H34O5	204727	109114	156405	200220	238974	52117.7	471531	67860.7	80370.6	121165	87496.5	9289.83	63934	44908.2	329.233	7.266		Lipids and lipid-like molecules	Fatty Acyls	Fatty acids and conjugates	LGADJSRSYLFTSG-UHFFFAOYSA-N	O=C(O)CCCC(O)CCC(O)C=CCC(O)CCCCCC
POS_8316	[M+H]+	Aspergamid B	2.20555	1.76663	0.0798985	C26H29N3O4	1.46794e+06	1.75391e+06	1.09749e+06	1.34407e+06	2.17214e+06	1.14225e+06	1.29775e+06	830925	753084	2.11207e+06	440128	105940	859014	715315	448.217	2.78		Organoheterocyclic compounds	Benzopyrans	1-benzopyrans	PYHKDROAWLAEDE-VKAHWXPLSA-N	CC1(C)OC2=CC=C3C(=C2C=C1)N=C4C(C)(C)C5CC67CCCN6C(=O)C5(CC34O)N=C7O
POS_4229	[M+H]+	Berberine	2.18382	0.204027	0.321215	C20H18NO4+	667200	500052	419257	154595	227700	674621	2.02698e+06	3.27015e+06	1.55857e+07	1.15443e+06	624712	1.91945e+06	158460	178157	336.123	5.191	C00757	Alkaloids and derivatives	Protoberberine alkaloids and derivatives		YBHILYKTIRIUTE-UHFFFAOYSA-N	COC1=CC=C2C=C3C4=CC5=C(OCO5)C=C4CC[N+]3=CC2=C1OC
POS_5338	[M+H]+	Glyceryl monostearate	2.16162	0.615939	0.362205	C21H42O4	3.54137e+06	1.64612e+06	6.28903e+06	2.20767e+06	2.90876e+06	7.6738e+06	522868	5.74956e+06	8.2102e+06	3.52506e+06	1.33423e+07	7.70991e+06	1.37939e+06	330442	359.315	11.598		Lipids and lipid-like molecules	Glycerolipids	Monoradylglycerols	VBICKXHEKHSIBG-UHFFFAOYSA-N	CCCCCCCCCCCCCCCCCC(=O)OCC(O)CO
POS_4311	[M+H]+	Jatrorrhizine	2.07751	0.509033	0.383273	C20H20NO4+	1.58811e+06	1.97318e+06	187638	448740	3.92187e+06	2.54732e+06	449913	3.11986e+06	1.04681e+07	1.21712e+06	4.16639e+06	1.4091e+06	1.23069e+06	227709	338.134	4.769		Alkaloids and derivatives	Protoberberine alkaloids and derivatives		MXTLAHSTUOXGQF-UHFFFAOYSA-O	COC1=C(OC)C2=C[NH+]3CCC4=CC(=O)C(=CC4=C3C=C2C=C1)OC
POS_2573	[M+H]+	Coclaurine	2.0193	0.61681	0.206691	C17H19NO3	2.6648e+06	4.41387e+06	1.99422e+06	2.22563e+06	2.8938e+06	3.8297e+06	631542	4.32028e+06	8.49099e+06	4.8774e+06	2.39847e+06	2.34613e+06	6.16348e+06	1.64524e+06	286.143	3.44		Organoheterocyclic compounds	Isoquinolines and derivatives	Benzylisoquinolines	LVVKXRQZSRUVPY-HNNXBMFYSA-N	COC1=C(O)C=C2[C@H](CC3=CC=C(O)C=C3)NCCC2=C1
NEG_5094	[M-H]-	Benzoic acid + 2O, O-Hex	1.94629	2.67965	0.299262	C13H16O9	254420	141365	107685	104597	111947	88348.5	972575	94945.2	81864.5	171406	65238.1	27045.7	67096	157020	315.073	0.835		Organic oxygen compounds	Organooxygen compounds	Carbohydrates and carbohydrate conjugates	CBTFERBMQQAROP-UHFFFAOYSA-N	OCC1OC(OC2=CC=C(O)C(=C2)C(O)=O)C(O)C(O)C1O
NEG_8967	[M-H]-	(+/-)-Corydine	1.87676	0.452871	0.446228	C20H23NO4	273504	204315	4806.45	61198.9	119067	505319	746315	603933	359470	43971.2	289134	25935.7	325648	2.57944e+06	400.177	3.928		Alkaloids and derivatives	Aporphines		IDQUPXZJURZAGF-UHFFFAOYSA-N	COC1=C(OC)C2=C(CC3N(C)CCC4=C3C2=C(O)C(=C4)OC)C=C1
POS_524	[M-H2O+H]+	Norepinephrine	1.83477	0.0844998	0.0582223	C8H11NO3	88941.4	20952.2	1307.66	454472	29789.1	22257.8	4869.6	1.05256e+06	40132.2	15560.5	1.58448e+06	2.678e+06	1.67002e+06	327183	152.069	1.573	C00547	Benzenoids	Phenols	Benzenediols	SFLSHLFXELFNJZ-QMMMGPOBSA-N	NCC(O)C1=CC=C(O)C(=C1)O
NEG_5681	[M-H]-	(Z)-5,8,11-Trihydroxyoctadec-9-enoic acid	1.81098	2.08379	0.0963737	C18H34O5	154557	83266.1	93556.6	149672	184537	73974.1	342334	74170.8	68426.2	78598.9	68177.4	13693.5	112751	103378	329.233	7.121		Lipids and lipid-like molecules	Fatty Acyls	Fatty acids and conjugates	FITAKYVPWCVTII-QBFSEMIESA-N	CCCCCCCC(O)C=CC(O)CCC(O)CCCC(O)=O
POS_2187	[M+H]+	Apomorphine	1.80245	0.0967056	0.0489621	C17H17NO2	89732.6	168595	14516.1	77904.4	147294	55937.5	74148.8	927895	1.32661e+06	2.48458e+06	1.06876e+06	485717	190608	11099.1	268.132	4.553		Alkaloids and derivatives	Aporphines		VMWNQDUVQKEIOC-UHFFFAOYSA-N	CN1CCC2=C3C1CC4=C(C(=C(O)C=C4)O)C3=CC=C2
POS_3702	[M+H]+	Demethyl eneberberine	1.72392	0.57331	0.539318	C19H18NO4+	4.6282e+06	950388	512767	1.09974e+06	2.02798e+06	565504	2.26128e+07	8.07278e+06	4.66735e+06	1.46239e+07	2.52451e+07	3.02778e+06	544719	327776	324.123	6.254		Alkaloids and derivatives	Protoberberine alkaloids and derivatives		HVTCKKMWZDDWOY-UHFFFAOYSA-O	COC1=C(OC)C2=C[NH+]3CCC4=CC(=O)C(=CC4=C3C=C2C=C1)O
NEG_4115	[M-H]-	FA 18:4;O	1.70495	1.79301	0.3992	C18H28O3	273241	106166	95435.3	203653	303386	57430.5	873375	152392	166580	409021	122595	5406.12	106679	104071	291.198	8.507		Lipids and lipid-like molecules	Fatty Acyls	Fatty acids and conjugates	JZPSRJYCHQSSRG-UHFFFAOYSA-N	O=C(O)CCCC(O)C=CCC=CCC=CCC=CCC
NEG_4744	[M-H]-	16-Hydroxy-9-oxooctadeca-10,12,14-trienoic acid	1.69748	2.00712	0.35826	C18H28O4	289735	36652.4	2555.77	264125	697409	39263.3	698402	144354	236527	439311	112542	1387.48	61902.9	14452.1	307.194	7.426		Lipids and lipid-like molecules	Fatty Acyls	Lineolic acids and derivatives	KLFMLBSZQZVKDC-UHFFFAOYSA-N	CCC(O)C=CC=CC=CC(=O)CCCCCCCC(O)=O
NEG_26291	[M-H]-	Nystose	1.67752	0.310654	0.32707	C24H42O21	136844	132287	230173	179672	112769	106285	59878.6	440503	7662.23	221301	488427	36452.8	28632.1	1.86054e+06	711.223	0.657		Organic oxygen compounds	Organooxygen compounds	Carbohydrates and carbohydrate conjugates	FLDFNEBHEXLZRX-DLQNOBSRSA-N	OCC1OC(OC2(COC3(COC4(CO)OC(CO)C(O)C4O)OC(CO)C(O)C3O)OC(CO)C(O)C2O)C(O)C(O)C1O
POS_5217	[M+H]+	Tetrahydropalmatin	1.59033	0.180027	0.277013	C21H25NO4	277064	1.05144e+06	64202.6	25565.7	137390	205938	177852	1.53902e+06	6.90913e+06	535887	92295.7	233295	254896	1.2086e+06	356.185	5.161					AEQDJSLRWYMAQI-QGZVFWFLSA-N	COC1=CC=C2C[C@@H]3C4=C(CCN3CC2=C1OC)C=C(C(=C4)OC)OC
POS_322	[M+H]+	Trigonelline	1.58419	0.479799	0.0537186	C7H7NO2	946250	1.30415e+06	1.35792e+06	1.19082e+06	977585	211370	635643	1.97218e+06	3.10783e+06	2.96439e+06	2.5871e+06	1.34287e+06	1.32321e+06	507680	138.054	0.649	C01004	Alkaloids and derivatives			WWNNZCOKKKDOPX-UHFFFAOYSA-N	C[N+]1=CC(=CC=C1)C([O-])=O
NEG_787	[M-H]-	3,4-Dihydroxybenzoic acid	1.53615	5.50123	0.333378	C7H6O4	161849	45060.9	7377.62	34996.5	38952.5	33427.4	811278	29420.5	37032	11246.6	55202.4	5360.47	51349	16332.5	153.019	2.914	C00230	Benzenoids	Benzene and substituted derivatives	Benzoic acids and derivatives	YQUVCSBJEUQKSH-UHFFFAOYSA-N	OC(=O)C1=CC=C(O)C(=C1)O
POS_3394	[M+2H]2+	Dauricine	1.5188	1.56903	0.720171		3.80394e+06	29961.8	1429.19	4.99354e+06	1.76671e+07	44590.4	87029	2.4244e+06	3262.61	13045.2	19342.3	3108.33	1.43319e+07	175739	313.167	4.345		Organoheterocyclic compounds	Isoquinolines and derivatives	Benzylisoquinolines	AQASRZOCERRGBL-ROJLCIKYSA-N	COC1=C(OC)C=C2[C@@H](CC3=CC=C(OC4=C(O)C=CC(=C4)C[C@H]5N(C)CCC6=CC(=C(OC)C=C56)OC)C=C3)N(C)CCC2=C1
NEG_5489	[M-H]-	FA 18:3;3O	1.43526	1.71839	0.349294	C18H30O5	218353	100279	39497.2	173111	353898	60615.7	582718	127068	179054	229367	188713	12119.2	77372.9	75782.1	325.201	6.872		Lipids and lipid-like molecules	Fatty Acyls	Fatty acids and conjugates	PAHHZUIGGXPZTO-UHFFFAOYSA-N	O=C(O)CCCCCC=CC(O)C=CC(O)C(O)CC=CCC
NEG_4983	[M-H]-	Moupinamide	1.36371	0.430611	0.309271	C18H19NO4	43278.4	45006.8	99398.2	57606.2	20556.8	1187.58	35915	100505	347867	70407.3	2583.35	85304.3	12445.2	84421.1	312.123	5.137	C02717	Benzenoids	Phenols	Methoxyphenols	NPNNKDMSXVRADT-WEVVVXLNSA-N	COC1=C(O)C=CC(=C1)\\C=C\\C(=O)NCCC2=CC=C(O)C=C2
NEG_4826	[M-H]-	9-Hydroperoxy-, (Z,Z,Z)-10,12,15-octadecatrienoic acid	1.33682	6.96681	0.139645	C18H30O4	91946.9	3215.39	900.027	78643.6	172113	2664.87	294145	13197.8	11464	10824.3	5402.86	1237.74	33203.5	17054.7	309.206	7.407		Lipids and lipid-like molecules	Fatty Acyls	Lineolic acids and derivatives	RWKJTIHNYSIIHW-UHFFFAOYSA-N	CCC=CCC=CC=CC(CCCCCCCC(O)=O)OO
NEG_190	[M-H]-	Glyceric acid	1.32642	0.242376	0.146817	C3H6O4	9301.51	7987.96	16143.1	9672.14	8253.44	2118.51	11633.8	38376.4	62960.4	9391.37	9695.82	120157	15249.2	12804.8	105.021	0.61		Organic oxygen compounds	Organooxygen compounds	Carbohydrates and carbohydrate conjugates	RBNPOMFGQQGHHO-UHFFFAOYSA-N	OCC(O)C(O)=O
POS_5108	[M+NH4]+	Carpachromene	1.31577	0.14111	0.289083	C20H16O5	166609	127825	45558.3	87111.6	130568	23347.6	585244	1.1807e+06	5.65037e+06	265895	845946	194796	88234	38983.4	354.132	6.316		Phenylpropanoids and polyketides	Flavonoids	Pyranoflavonoids	YXOATFKTEDZPFL-UHFFFAOYSA-N	CC1(C)OC2=CC3=C(C(=C2C=C1)O)C(=O)C=C(O3)C4=CC=C(O)C=C4
POS_5378	[M+H]+	N-(2-Phenylethyl)hexadecanamide	1.29684	0.630654	0.101853	C24H41NO	1.79892e+06	1.59007e+06	2.05886e+06	1.55002e+06	1.41368e+06	2.59913e+06	1.58177e+06	2.85247e+06	2.08504e+06	1.87956e+06	5.10367e+06	3.93832e+06	2.36834e+06	1.73988e+06	360.322	11.999		Lipids and lipid-like molecules	Fatty Acyls	Fatty amides	SBXFNAPGWOTRJF-UHFFFAOYSA-N	CCCCCCCCCCCCCCCC(=O)NCCC1=CC=CC=C1
NEG_24245	[M-H]-	Stachyose	1.28911	0.307203	0.321567	C24H42O21	78881.2	82787	132857	93746.7	66548.8	58143.7	39203.8	256772	6107.73	131914	287796	21224.3	15514.3	1.07808e+06	665.217	0.655	C01613	Organic oxygen compounds	Organooxygen compounds	Carbohydrates and carbohydrate conjugates	UQZIYBXSHAGNOE-XNSRJBNMSA-N	OCC1OC(OCC2OC(OCC3OC(OC4(CO)OC(CO)C(O)C4O)C(O)C(O)C3O)C(O)C(O)C2O)C(O)C(O)C1O
NEG_9754	[M-H]-	Sayaendoside	1.26443	1.82326	0.309701	C19H28O10	192095	140331	47356.3	106271	186672	103447	568491	105358	123530	63903.2	211412	52788.3	88519.9	91994	415.16	4.378		Organic oxygen compounds	Organooxygen compounds	Carbohydrates and carbohydrate conjugates	UWKRNCNWJVCHGZ-DERWZFJFSA-N	OCC1OC(OCCC2=CC=CC=C2)C(OC3OCC(O)(CO)C3O)C(O)C1O
POS_4967	[M+Na]+	1-(4-Hydroxyphenyl)-3-[(2R,3R,4S,5S,6R)-3,4,5-trihydroxy-6-(hydroxymethyl)oxan-2-yl]oxypropan-1-one	1.24167	0.0970951	0.0586058	C15H20O8	47799.4	131843	4555.92	28085.1	79512.4	39112.1	3687.53	492294	174186	38364.4	1.11e+06	520355	1.09922e+06	11639.9	351.108	2.058		Lipids and lipid-like molecules	Fatty Acyls	Fatty acyl glycosides	NPAQHLFPEOMKAL-UXXRCYHCSA-N	OCC1OC(OCCC(=O)C2=CC=C(O)C=C2)C(O)C(O)C1O
NEG_1780	[M-H]-	2-Azaniumyl-3-(1H-indol-3-yl)propanoate	1.22146	4.07215	0.227626	C11H12N2O2	37243.7	10366.8	3541.88	20174	38423.3	142922	8034.65	9145.95	5728.95	4972.97	8993.66	3332.72	13896.7	17950.6	203.083	2.324		Organoheterocyclic compounds	Indoles and derivatives	Indolyl carboxylic acids and derivatives	QIVBCDIJIAJPQS-UHFFFAOYSA-N	NC(CC1=C[NH]C2=CC=CC=C12)C(O)=O
NEG_838	[M-H]-	Histidine	1.21828	1.97605	0.0572825	C6H9N3O2	64863.8	41815.7	83436.6	73969.7	75303.4	103088	11569.1	32825	53200.1	34551	44773.6	12344.3	36857.2	15223.4	154.061	0.605	C00135	Organic acids and derivatives	Carboxylic acids and derivatives	Amino acids, peptides, and analogues	HNDVDQJCIGZPNO-YFKPBYRVSA-N	NC(CC1=CN=C[NH]1)C(O)=O
NEG_638	[M-H]-	Glutamine	1.19415	0.465627	0.171236	C5H10N2O3	43067.8	108774	17039.6	21686.8	28515.4	27278.5	55113.1	92494.3	37551	24383.4	184787	63471	188969	55804.7	145.062	0.611	C00064	Organic acids and derivatives	Carboxylic acids and derivatives	Amino acids, peptides, and analogues	ZDXPYRJPNDTMRX-VKHMYHEASA-N	NC(CCC(O)=N)C(O)=O
NEG_4821	[M-H]-	12-Hydroperoxyoctadeca-9,13,15-trienoic acid	1.19303	2.34467	0.218879	C18H30O4	98047.3	42510.7	9026.53	74745.2	162476	30314	269211	41817.2	50080.4	94072.3	58076.9	212.137	31807.9	16653.4	309.205	7.304		Lipids and lipid-like molecules	Fatty Acyls	Lineolic acids and derivatives	FLJRXICXLUZYBE-UHFFFAOYSA-N	CCC=CC=CC(CC=CCCCCCCCC(O)=O)OO
NEG_1624	[M-H]-	Vanillylmandelic acid	1.15641	0.241425	0.0405329	C9H10O5	8919.87	7738.1	1092.86	4922.64	8764.02	6180.37	24821.2	36946.8	25906.6	8575.81	21502.1	82386.4	23654.4	59655.4	197.044	2.533	C05584	Benzenoids	Phenols	Methoxyphenols	CGQCWMIAEPEHNQ-QMMMGPOBSA-N	COC1=C(O)C=CC(=C1)[C@H](O)C(O)=O
NEG_304	[M-H]-	Maleic acid	1.15383	0.352365	0.0592362	C4H4O4	13991.7	4135.12	5900.74	22400.9	35607.1	4732.2	11174.1	39707.9	73905.9	19634	20030.2	74093.1	29162.3	21421.9	115.005	0.745	C01384	Organic acids and derivatives	Carboxylic acids and derivatives	Dicarboxylic acids and derivatives	VZCYOOQTPOCHFL-UPHRSURJSA-N	OC(=O)C=CC(O)=O
POS_5861	[M+H]+	Demecolcine	1.15319	0.401182	0.158115	C21H25NO5	237974	536883	40535.5	155176	323553	352731	18963.1	593181	1.32589e+06	178094	1.15874e+06	321955	545113	29297.7	372.178	5.143		Hydrocarbon derivatives	Tropones		NNJPGOLRFBJNIW-UHFFFAOYSA-N	CNC1CCC2=CC(=C(OC)C(=C2C3=CC=C(OC)C(=O)C=C13)OC)OC
POS_1702	[M+H]+	N,N-Diethyl-3,4-dimethoxybenzamide	1.15305	0.22835	0.178764	C13H19NO3	367260	10366.4	1.39387e+06	781157	1763.45	4631.49	11776.2	1.60832e+06	6384.47	1.29131e+06	4.67859e+06	8772.06	3.50588e+06	158999	238.143	3.929		Benzenoids	Benzene and substituted derivatives	Methoxybenzenes	ZQTJMIZZICSOBJ-UHFFFAOYSA-N	CCN(CC)C(=O)C1=CC(=C(OC)C=C1)OC
NEG_2675	[M-H]-	Thiopental	1.14385	5.96314	0.116791	C11H18N2O2S	56406.5	14671.4	850.76	39870.1	87768	18936.4	176342	9459.19	7817.92	29637	11580.2	618.842	3864.94	3236.18	241.107	4.689	C07521	Organoheterocyclic compounds	Diazines	Pyrimidines and pyrimidine derivatives	IUJDSEJGGMCXSG-UHFFFAOYSA-N	CCC[C@@H](C)[C@@]1(CC)C(=O)NC(=NC1=O)S
NEG_31286	[M-H]-	1-O-[(3beta,5xi,9xi)-3-(beta-D-Glucopyranuronosyloxy)-30-methoxy-28,30-dioxoolean-12-en-28-yl]-beta-D-glucopyranose	1.10618	3.31055	0.0837098	C43H66O16	53512.7	33721.4	28677.2	46692.3	59296.5	9280.81	143408	16164.3	17606.5	18856.5	15199.3	5893.01	13543.4	25887.2	837.427	8.087		Lipids and lipid-like molecules	Prenol lipids	Terpene glycosides	MUEUOXPTUMGVJS-VOSOKIIWSA-N	COC(=O)[C@@]1(C)CC[C@@]2(CC[C@]3(C)C(=CCC4[C@@]5(C)CC[C@H](O[C@@H]6O[C@@H]([C@@H](O)[C@H](O)[C@H]6O)C(O)=O)C(C)(C)C5CC[C@@]34C)[C@@H]2C1)C(=O)O[C@@H]7O[C@H](CO)[C@@H](O)[C@H](O)[C@H]7O
POS_4558	[M+H]+	Magnoflorine	1.10562	5.56605	0.190302	C20H24NO4+	234492	72290.8	73002.9	81801.3	40115	236295	903446	42129	39757.1	43615.3	35417.3	15892.6	61782.2	56309.3	342.154	2.262		Alkaloids and derivatives	Aporphines		YLRXAIKMLINXQY-ZDUSSCGKSA-O	COC1=CC=C2CC3C4=C(C(=C(OC)C=C4CC[N+]3(C)C)O)C2=C1O
NEG_971	[M-H]-	Meglutol	1.09535	2.8345	0.165311	C6H10O5	110595	52764.7	13325.1	175136	318839	48105.3	55401	39017.5	53828	30183.5	22702	62291.8	24742.6	40357.1	161.046	0.793	C03761	Lipids and lipid-like molecules	Fatty Acyls	Fatty acids and conjugates	NPOAOTPXWNWTSH-UHFFFAOYSA-N	CC(O)(CC(O)=O)CC(O)=O
NEG_4571	[M-H]-	Arachidonic acid	1.07406	0.384359	0.254241	C20H32O2	21442.3	7054.96	4521.29	4895.75	5608.88	8409.61	98163.2	55787.1	2137.55	12876.6	8378.23	57526.6	130516	123288	303.232	11	C00219	Lipids and lipid-like molecules	Fatty Acyls	Fatty acids and conjugates	YZXBAPSDXZZRGB-DOFZRALJSA-N	CCCCC\\C=C/C/C=C\\C\\C=C/C/C=C\\CCCC(O)=O
POS_7191	[M+H]+	STIGMASTA-4,22-DIEN-3-ONE	1.07	0.0791712	0.0848329	C29H46O	24618.3	10485.8	30389.8	5836.38	11969.1	83223.2	5805.38	310950	391522	27039.3	485888	925696	29855.8	5698.09	411.362	13.31					MKGZDUKUQPPHFM-LPJPOILFSA-N	O=C1C=C2CCC3C(CCC4(C)C(CCC34)C(C=CC(CC)C(C)C)C)C2(C)CC1
NEG_20207	[M+HCOO]-	Tanegoside	1.06003	0.33285	0.146568	C26H34O12	43421.9	20771.6	84543.7	59050.8	18239.1	26999.6	50926.5	130455	8448.88	322369	63927.1	3906.82	126560	257516	583.204	3.546		Lignans, neolignans and related compounds	Lignan glycosides		WMABCPOXSNGIJO-UHFFFAOYSA-N	COC1=C(O)C=CC(=C1)C2OCC(C2CO)C(OC3OC(CO)C(O)C(O)C3O)C4=CC=C(O)C(=C4)OC
POS_3865	[M+H]+	(S)-Scoulerine	1.05661	0.638212	0.614432	C19H21NO4	2.67647e+06	2.43271e+06	7.82722e+06	3.49039e+06	366933	178119	1.76345e+06	4.1937e+06	1.7495e+07	1.31125e+06	351060	2.68358e+06	2.25271e+06	1.06858e+06	328.154	3.641		Alkaloids and derivatives	Protoberberine alkaloids and derivatives		KNWVMRVOBAFFMH-HNNXBMFYSA-N	COC1=C(O)C2=C(CC3N(CCC4=CC(=C(O)C=C34)OC)C2)C=C1
POS_577	[M+H]+	Indole-3-acetaldehyde	1.04206	2.09849	0.105843	C10H9NO	881442	1.76328e+06	890685	818443	633065	1.11099e+06	72188.8	420036	609207	271134	414857	166276	931895	126845	160.074	1.702	C00637	Organoheterocyclic compounds	Indoles and derivatives	Indoles	WHOOUMGHGSPMGR-UHFFFAOYSA-N	O=CCC1=C[NH]C2=CC=CC=C12
POS_5265	[M+H]+	Glyceryl monooleate	1.03766	0.650978	0.352745	C21H40O4	1.02482e+06	309284	774547	622148	1.89986e+06	1.86255e+06	680525	1.57427e+06	1.63916e+06	3.26418e+06	2.22739e+06	276327	1.92077e+06	117819	357.3	11.102		Lipids and lipid-like molecules	Glycerolipids	Monoradylglycerols	RZRNAYUHWVFMIP-KTKRTIGZSA-N	CCCCCCCCC=CCCCCCCCC(=O)OCC(O)CO
NEG_579	[M-H]-	Salicylic acid	1.03584	0.136132	0.263169	C7H6O3	2465.52	3180.15	999.261	1097.78	1578.88	4028.57	3908.5	18111.2	2697.2	1596.72	9041.93	83798.1	6761.07	4772.29	137.024	1.87	C00805	Benzenoids	Benzene and substituted derivatives	Benzoic acids and derivatives	YGSDEFSMJLZEOE-UHFFFAOYSA-N	OC(=O)C1=C(O)C=CC=C1
POS_6613	[M+NH4]+	Bisphenol A (3-chloro-2-hydroxypropyl)glycidyl ether	1.03198	0.311379	0.140146	C21H25ClO4	119939	171407	42764.6	70637.1	97755.5	300495	36574.6	385187	326666	189122	1.13793e+06	427584	200174	29643.8	394.185	2.837		Benzenoids	Benzene and substituted derivatives	Diphenylmethanes	HLLOKZYCSSQYEB-UHFFFAOYSA-N	CC(C)(C1=CC=C(OCC(O)CCl)C=C1)C2=CC=C(OCC3CO3)C=C2
POS_5218	[M+H]+	Tetrahydropalmatine	1.01826	0.429212	0.272766		457012	933412	24250.1	274742	532256	715297	262114	1.06477e+06	3.47465e+06	297456	821438	49310	1.1059e+06	639867	356.185	4.63		Alkaloids and derivatives	Protoberberine alkaloids and derivatives		AEQDJSLRWYMAQI-KRWDZBQOSA-N	COC1=C(OC)C=C2[C@@H]3CC4=C(CN3CCC2=C1)C(=C(OC)C=C4)OC

## Sheet: NRvsMR
ID	adduct	Name	VIP	Fold change	p-value	Formula	Mean(MR)	MR1	MR2	MR3	MR4	MR5	MR6	Mean(NR)	NR1	NR2	NR3	NR4	NR5	NR6	m/z	rt(min)	KEGG	Superclass	Class	Subclass	INCHIKEY	SMILES
POS_5219	[M+H]+	1,2,9,10-Tetramethoxy-6-methyl-5,6,6a,7-tetrahydro-4H-dibenzo[de,g]quinoline	16.5851	1.95887	0.108583	C21H25NO4	6.7776e+07	9.93765e+07	1.31847e+07	6.79094e+07	1.05142e+07	7.26423e+07	1.43029e+08	1.32764e+08	2.04869e+08	8.18873e+07	1.15046e+08	1.72783e+08	1.81974e+07	2.03802e+08	356.185	3.939		Alkaloids and derivatives	Aporphines		RUZIUYOSRDWYQF-UHFFFAOYSA-N	COC1=C(OC)C=C2C(=C1)CC3N(C)CCC4=C3C2=C(OC)C(=C4)OC
POS_4699	[M+Na]+	3-Hydroxy-N-(1-hydroxy-4-methylpentan-2-yl)-5-oxo-6-phenylhexanamide	8.14347	0.308169	0.012198	C18H27NO4	2.2798e+07	3.40422e+07	2.8589e+07	3.43661e+07	4.32469e+06	2.2305e+07	1.31612e+07	7.02564e+06	6.49488e+06	2.46364e+06	5.21052e+06	1.23783e+07	4.76189e+06	1.08446e+07	344.184	3.349		Lipids and lipid-like molecules	Fatty Acyls	Fatty amides	AZUKRZGSIRBRCH-UHFFFAOYSA-N	CC(C)CC(CO)NC(=O)CC(O)CC(=O)CC1=CC=CC=C1
POS_3702	[M+H]+	Demethyl eneberberine	7.54356	2.59337	0.189775	C19H18NO4+	8.07278e+06	4.66735e+06	1.46239e+07	2.52451e+07	3.02778e+06	544719	327776	2.09357e+07	3.81773e+06	622215	3.19063e+07	5.49966e+07	1.79181e+07	1.63533e+07	324.123	6.254		Alkaloids and derivatives	Protoberberine alkaloids and derivatives		HVTCKKMWZDDWOY-UHFFFAOYSA-O	COC1=C(OC)C2=C[NH+]3CCC4=CC(=O)C(=CC4=C3C=C2C=C1)O
NEG_31183	[M-H]-	PI 34:2	6.71974	0.174049	0.023729	C43H79O13P	2.38843e+06	593495	4.1603e+06	2.24329e+06	86540.6	2.76769e+06	4.47929e+06	415704	202997	420503	255279	818329	302499	494619	833.521	12.933					BSNJSZUDOMPYIR-BCTRXSSUSA-N	CCCCC/C=C\C/C=C\CCCCCCCC(=O)OC(COC(=O)CCCCCCCCCCCCCCC)COP(=O)(O)OC1C(C(C(C(C1O)O)O)O)O
NEG_493	[M-H]-	L-Malic acid	6.1816	1.80669	0.042909	C4H6O5	1.42968e+06	2.53225e+06	865768	761478	2.34517e+06	1.19123e+06	882166	2.58298e+06	3.16906e+06	2.45038e+06	1.23645e+06	2.01323e+06	2.73043e+06	3.89834e+06	133.015	0.628	C00149	Organic acids and derivatives	Hydroxy acids and derivatives	Beta hydroxy acids and derivatives	BJEPYKJPYRNKOW-REOHCLBHSA-N	O[C@@H](CC(O)=O)C(O)=O
NEG_3815	[M-H]-	trans-Vaccenic acid	6.17615	0.480905	0.10035	C18H34O2	4.65842e+06	1.58796e+06	8.42991e+06	3.02402e+06	1.04684e+06	7.67434e+06	6.18745e+06	2.24026e+06	2.64969e+06	1.73314e+06	2.75494e+06	3.24901e+06	1.57327e+06	1.48151e+06	281.249	11.419	C08367	Lipids and lipid-like molecules	Fatty Acyls	Fatty acids and conjugates	UWHZIFQPPBDJPM-BQYQJAHWSA-N	CCCCCC\\C=C\\CCCCCCCCCC(O)=O
POS_8313	[M+H]+	Oxaline	6.03441	0.329574	0.0460118	C24H25N5O4	1.56851e+07	1.47379e+07	3.34247e+07	6.8549e+06	2.0722e+06	1.90897e+07	1.79315e+07	5.16941e+06	4.55616e+06	1.37041e+06	4.06258e+06	9.96084e+06	7.11747e+06	3.94901e+06	448.196	2.78		Organoheterocyclic compounds	Indoles and derivatives	Pyridoindoles	SOHAVULMGIITDH-ZXPSTKSJSA-N	CON1C2=CC=CC=C2[C@@]3(C=C(OC)C(=O)N4\\C(=C\\C5=CN=C[NH]5)C(=O)N[C@@]134)C(C)(C)C=C
NEG_29570	[M+FA-H]-	Eleutheroside E	4.30551	0.0699942	0.00237517	C34H46O18	872349	559612	1.32551e+06	953754	32250.3	1.16291e+06	1.20006e+06	61059.4	80063.9	96357.4	35504.5	71849.7	14288.9	68292.1	787.268	4.123					FFDULTAFAQRACT-UHFFFAOYNA-N	COC1=CC(=CC(=C1O[C@H]2[C@@H]([C@H]([C@@H]([C@H](O2)CO)O)O)O)OC)[C@H]3[C@@H]4CO[C@@H]([C@H]4CO3)C5=CC(=C(C(=C5)OC)O[C@H]6[C@@H]([C@H]([C@@H]([C@H](O6)CO)O)O)O)OC
POS_3452	[M+H]+	14-[2-(Dimethylamino)ethyl]-11-methoxy-15-oxatetracyclo[10.2.1.05,14.08,13]pentadeca-3,6,8(13),9,11-pentaen-2-ol	4.26518	0.266812	0.0643129	C19H23NO3	9.6021e+06	8.73873e+06	5.15002e+06	2.17163e+07	3.61275e+06	1.71334e+07	1.26146e+06	2.56196e+06	2.42848e+06	327373	1.29925e+06	4.43774e+06	4.64223e+06	2.23666e+06	314.175	2.924		Benzenoids	Phenanthrenes and derivatives		ZOCTZZQDDXGIRB-UHFFFAOYSA-N	COC1=C2OC3C(O)C=CC4C=CC(=C2C34CCN(C)C)C=C1
POS_5112	[M+H]+	Arcabucoine	4.20672	2.69668	0.0723726	C20H19NO5	2.24151e+06	4.87898e+06	2.3329e+06	1.37816e+06	4.33287e+06	419687	106494	6.04465e+06	2.10352e+06	65942.6	7.68375e+06	7.59083e+06	1.14837e+07	7.34011e+06	354.133	7.955		Alkaloids and derivatives	Aporphines		BWRGZKJDIWERCZ-AWEZNQCLSA-N	COC1=CC2=C(C=C1OC)C3=C4[C@H](C2)N(CCC4=CC5=C3OCO5)C=O
NEG_905	[M-H]-	Orotic acid	4.13411	0.113135	0.00596815	C5H4N2O4	1.10338e+06	837013	923617	1.12174e+06	53531.2	1.68954e+06	1.99485e+06	124831	76691.9	151472	19311.2	259230	87990.3	154289	155	0.655	C00295	Organoheterocyclic compounds	Diazines	Pyrimidines and pyrimidine derivatives	PXQPEWDEAKTCGB-UHFFFAOYSA-N	OC(=O)C1=CC(=NC(=N1)O)O
NEG_1322	[M-H]-	D-Glucose	3.5125	2.11334	0.0548995	C6H12O6	396187	558445	263932	310638	466925	463354	313828	837278	844658	566232	643872	601310	566537	1.80106e+06	179.058	0.64	C00221	Organic oxygen compounds	Organooxygen compounds	Carbohydrates and carbohydrate conjugates	WQZGKKKJIJFFOK-GASJEMHNSA-N	OC[C@H]1OC(O)[C@H](O)[C@@H](O)[C@@H]1O
POS_5175	[M+H]+	[4,6-diethyl-6-(4-ethyl-2-methyloctyl)-3H-1,2-dioxin-3-yl]acetic acid	3.20165	0.343592	0.101902	C21H38O4	4.01921e+06	5.34316e+06	1.00276e+07	3.45956e+06	607933	4.00685e+06	670135	1.38097e+06	2.68772e+06	353916	1.34269e+06	1.80405e+06	1.36402e+06	733425	355.284	10.692					PGURXSLSPSOJSS-ZHOBMISMNA-N	O=C(O)CC1OOC(C=C1CC)(CC)CC(C)CC(CC)CCCC
POS_5640	[M+H]+	2,3,10,11-Tetramethoxy-5,6-dihydroisoquinolino[2,1-b]isoquinolin-8-one	3.19209	0.0528052	0.2947	C21H21NO5	4.99949e+06	2.63339e+07	2.15363e+06	1.26957e+06	187176	26790.7	25879.6	264000	158936	3349.83	397426	749813	109800	164672	368.151	6.906		Organoheterocyclic compounds	Isoquinolines and derivatives	Isoquinolones and derivatives	RNYYLJRCLSSAOZ-UHFFFAOYSA-N	COC1=CC2=C(C=C1OC)C3=CC4=C(C=C(OC)C(=C4)OC)C(=O)N3CC2
NEG_5598	[M-H]-	9,10-Dihydroxy-8-oxooctadec-12-enoic acid	2.9994	0.0997204	0.0271023	C18H32O5	488569	620956	1.15863e+06	663383	8711.51	327804	151927	48720.3	46890.9	24311.7	47561.2	51274.6	61864.9	60418.7	327.219	7.287		Lipids and lipid-like molecules	Fatty Acyls	Lineolic acids and derivatives	NIOKCFABUMZUDL-UHFFFAOYSA-N	CCCCCC=CCC(O)C(O)C(=O)CCCCCCC(O)=O
POS_3865	[M+H]+	(S)-Scoulerine	2.92395	0.163367	0.220938	C19H21NO4	4.1937e+06	1.7495e+07	1.31125e+06	351060	2.68358e+06	2.25271e+06	1.06858e+06	685113	569470	417146	1.49961e+06	563654	672059	388743	328.154	3.641		Alkaloids and derivatives	Protoberberine alkaloids and derivatives		KNWVMRVOBAFFMH-HNNXBMFYSA-N	COC1=C(O)C2=C(CC3N(CCC4=CC(=C(O)C=C34)OC)C2)C=C1
POS_4677	[M+H]+	Feruloyl O-methyldopamine	2.92316	0.516568	0.429361	C19H21NO5	1.54358e+07	2.03036e+07	980314	5.5297e+07	4.26955e+06	1.14299e+07	334590	7.97365e+06	4.531e+06	1.70983e+06	5.31874e+06	1.11161e+07	2.15768e+07	3.58938e+06	344.146	5.241		Phenylpropanoids and polyketides	Cinnamic acids and derivatives	Hydroxycinnamic acids and derivatives	ACSWAJLDOHJFNA-UHFFFAOYSA-N	COC1=C(O)C=C(CCNC(=O)C=CC2=CC=C(O)C(=C2)OC)C=C1
POS_4311	[M+H]+	Jatrorrhizine	2.91759	0.0546626	0.0892241	C20H20NO4+	3.11986e+06	1.04681e+07	1.21712e+06	4.16639e+06	1.4091e+06	1.23069e+06	227709	170539	81146.3	4954.08	119013	384894	292824	140405	338.134	4.769		Alkaloids and derivatives	Protoberberine alkaloids and derivatives		MXTLAHSTUOXGQF-UHFFFAOYSA-O	COC1=C(OC)C2=C[NH+]3CCC4=CC(=O)C(=CC4=C3C=C2C=C1)OC
POS_14210	[M+Na]+	(2S,3R,4S,5S,6R)-2-[4-[(3S,3aR,6S,6aR)-6-[3,5-Dimethoxy-4-[(2S,3R,4S,5S,6R)-3,4,5-trihydroxy-6-(hydroxymethyl)oxan-2-yl]oxyphenyl]-1,3,3a,4,6,6a-hexahydrofuro[3,4-c]furan-3-yl]-2,6-dimethoxyphenoxy]-6-(hydroxymethyl)oxane-3,4,5-triol	2.85768	0.0816883	0.0352163	C34H46O18	2.24828e+06	1.34915e+06	6.23541e+06	1.4336e+06	311365	2.48311e+06	1.67705e+06	183658	428603	159036	137317	153651	36293	187050	765.256	4.137		Lignans, neolignans and related compounds	Lignan glycosides		FFDULTAFAQRACT-XKBSQSBASA-N	COC1=C(OC2OC(CO)C(O)C(O)C2O)C(=CC(=C1)C3OCC4C3COC4C5=CC(=C(OC6OC(CO)C(O)C(O)C6O)C(=C5)OC)OC)OC
POS_3764	[M+H]+	(2S)-1-[(E)-3-Hydroxy-2,4,6-trimethyldec-4-enoyl]pyrrolidine-2-carboxylic acid	2.81905	5.31317	0.03934	C18H31NO4	430109	426420	334606	1.29434e+06	238314	260127	26841.4	2.28524e+06	1.94181e+06	19922.2	950806	5.07303e+06	3.8483e+06	1.87758e+06	326.102	7.122		Organic acids and derivatives	Carboxylic acids and derivatives	Amino acids, peptides, and analogues	UUFOMZNZQYHUJH-XTVPCCRVSA-N	CCCCC(C)\\C=C(/C)C(O)C(C)C(=O)N1CCC[C@H]1C(O)=O
NEG_19975	[M-H]-	(+)-7-Epi-Syringaresinol 4'-glucoside	2.74182	0.0728916	0.00335941	C28H36O13	347085	207405	572387	353557	15486.7	428687	504989	25299.6	32602.4	38909.1	15474	27864.9	6387.02	30560	579.209	4.123		Lignans, neolignans and related compounds	Lignan glycosides		WEKCEGQSIIQPAQ-UHFFFAOYSA-N	COC1=CC(=CC(=C1O)OC)C2OCC3C2COC3C4=CC(=C(OC5OC(CO)C(O)C(O)C5O)C(=C4)OC)OC
POS_3611	[M+H]+	Dimethenamide ESA	2.64554	9.42785	0.0231468	C12H19NO5S2	214901	206884	75977.5	362079	475004	94899.7	74564.6	2.02606e+06	1.62968e+06	30603.2	307898	2.6864e+06	3.53249e+06	3.96928e+06	322.071	9.426		Organoheterocyclic compounds	Heteroaromatic compounds		YMYKMSAZEZQEER-UHFFFAOYSA-N	COCC(C)N(C(=O)C[S](O)(=O)=O)C1=C(C)SC=C1C
NEG_14871	[M-H]-	Tsugaric acid A	2.62352	0.0131829	0.111544	C32H50O4	699815	553163	726422	99181.9	6242.4	216693	2.59719e+06	9225.57	5152.54	16564.8	11839.8	9882.37	8313.25	3600.65	497.363	11.497					FIWGZIBLJWZUEA-VOKVCYHDSA-N	CC(=CCCC(C1CC[C@]2([C@]1(CCC3=C2CCC4[C@@]3(CCC(C4(C)C)OC(=O)C)C)C)C)C(=O)O)C
POS_2099	[M+H-H2O]+	5-dodecyl-4-hydroxy-4-methylcyclopent-2-en-1-one	2.55207	0.365459	0.146191	C18H32O2	2.77315e+06	2.67167e+06	7.79512e+06	2.48918e+06	495712	2.68427e+06	502963	1.01347e+06	1.98207e+06	288945	930879	1.26789e+06	1.06801e+06	543044	263.236	10.695					HWMQXCKSSOGAEL-PWQNQZOANA-N	O=C1C=CC(O)(C)C1CCCCCCCCCCCC
POS_5733	[M+H]+	a-Allocryptopine	2.48907	0.062393	0.243109	C21H23NO5	2.47148e+06	1.15367e+07	2.80173e+06	215225	221878	13537.8	39772.3	154203	14195.8	2395.78	271021	600142	16646	20818.2	370.165	6.557		Alkaloids and derivatives	Protopine alkaloids		HYBRYAPKQCZIAE-UHFFFAOYSA-N	COC1=CC=C2CC(=O)C3=CC4=C(OCO4)C=C3CCN(C)CC2=C1OC
POS_2818	[M+H]+	9-Oxooctadeca-10,12-dienoic acid	2.39943	0.0695765	0.116366	C18H30O3	1.67592e+06	608691	5.97217e+06	1.40286e+06	36079.3	1.86663e+06	169094	116605	160148	57176.4	84227.7	118322	215592	64162.8	295.228	8.63		Lipids and lipid-like molecules	Fatty Acyls	Lineolic acids and derivatives	LUZSWWYKKLTDHU-UHFFFAOYSA-N	CCCCCC=CC=CC(=O)CCCCCCCC(O)=O
NEG_5681	[M-H]-	(Z)-5,8,11-Trihydroxyoctadec-9-enoic acid	2.38829	3.11305	0.00551104	C18H34O5	74170.8	68426.2	78598.9	68177.4	13693.5	112751	103378	230897	212179	382950	280996	178966	75810.4	254482	329.233	7.121		Lipids and lipid-like molecules	Fatty Acyls	Fatty acids and conjugates	FITAKYVPWCVTII-QBFSEMIESA-N	CCCCCCCC(O)C=CC(O)CCC(O)CCCC(O)=O
POS_322	[M+H]+	Trigonelline	2.36122	0.276001	0.00869734	C7H7NO2	1.97218e+06	3.10783e+06	2.96439e+06	2.5871e+06	1.34287e+06	1.32321e+06	507680	544323	415344	380505	603087	824419	670124	372460	138.054	0.649	C01004	Alkaloids and derivatives			WWNNZCOKKKDOPX-UHFFFAOYSA-N	C[N+]1=CC(=CC=C1)C([O-])=O
POS_4229	[M+H]+	Berberine	2.33498	0.177962	0.305647	C20H18NO4+	3.27015e+06	1.55857e+07	1.15443e+06	624712	1.91945e+06	158460	178157	581962	225410	55917.5	452133	1.72523e+06	639448	393637	336.123	5.191	C00757	Alkaloids and derivatives	Protoberberine alkaloids and derivatives		YBHILYKTIRIUTE-UHFFFAOYSA-N	COC1=CC=C2C=C3C4=CC5=C(OCO5)C=C4CC[N+]3=CC2=C1OC
POS_6670	[M+Na]+	Spirotetramat	2.33227	2.67471	0.000491155	C21H27NO5	780777	1.29194e+06	336863	1.11452e+06	975829	867553	97958.1	2.08835e+06	1.91769e+06	1.81901e+06	2.15856e+06	2.33618e+06	1.53882e+06	2.75982e+06	396.179	4.74		Benzenoids	Benzene and substituted derivatives	Xylenes	CLSVJBIHYWPGQY-GGYDESQDSA-N	CCOC(=O)OC1=C(C(=O)N[C@@]12CC[C@@H](CC2)OC)C3=C(C)C=CC(=C3)C
POS_5202	[M+H]+	Duguetinine	2.31599	0.0648021	0.287968	C20H21NO5	2.72388e+06	1.40463e+07	681266	494771	990855	95059.8	35004.6	176513	89940.6	43061.3	270110	321208	277253	57505.2	356.149	6.061		Organoheterocyclic compounds	Benzoxepines	Dibenzoxepines	WALIKTBPUUSCPN-UHFFFAOYSA-N	COC1=CC2=C(C=C1OC)C3=C4C(OC2)N(C)CCC4=CC5=C3OCO5
POS_3394	[M+2H]2+	Dauricine	2.26182	0.0444648	0.353818		2.4244e+06	3262.61	13045.2	19342.3	3108.33	1.43319e+07	175739	107800	2107.18	2187.48	13006.9	11207.1	275639	342655	313.167	4.345		Organoheterocyclic compounds	Isoquinolines and derivatives	Benzylisoquinolines	AQASRZOCERRGBL-ROJLCIKYSA-N	COC1=C(OC)C=C2[C@@H](CC3=CC=C(OC4=C(O)C=CC(=C4)C[C@H]5N(C)CCC6=CC(=C(OC)C=C56)OC)C=C3)N(C)CCC2=C1
POS_3439	[M+H]+	Angustine	2.22849	1.53135	0.483466	C20H15N3O	4.56194e+06	1.42186e+06	1.47415e+06	1.90105e+06	1.91471e+07	2.76244e+06	665015	6.98594e+06	1.08457e+07	775457	5.92162e+06	6.19416e+06	1.14493e+07	6.72947e+06	314.139	3.057		Organoheterocyclic compounds	Indoles and derivatives	Pyridoindoles	FACXQEOSOVJIPD-UHFFFAOYSA-N	C=CC1=CN=CC2=C1C=C3N(CCC4=C3[NH]C5=CC=CC=C45)C2=O
NEG_3053	[M-H]-	9-Hexadecenoic acid	2.13434	0.648526	0.33605	C16H30O2	586420	87557.6	495219	173750	721383	1.3145e+06	726111	380309	801756	138254	286726	298880	355462	400776	253.218	10.881		Lipids and lipid-like molecules	Fatty Acyls	Fatty acids and conjugates	SECPZKHBENQXJG-BQYQJAHWSA-N	CCCCCC\\C=C\\CCCCCCCC(O)=O
POS_3979	[M+H]+	9-Lasiocarpylheliotridine	2.06327	0.51465	0.159491	C16H27NO6	2.73279e+06	2.62563e+06	3.72916e+06	4.36705e+06	489455	3.45987e+06	1.72557e+06	1.40643e+06	2.38785e+06	334479	284181	4.21965e+06	489193	723234	330.197	2.897		Alkaloids and derivatives			ZNEMYFCJOCCUJN-VFFTVRQLSA-N	CO[C@@H](C)[C@](O)(C(=O)OCC1=CCN2CC[C@H](O)[C@@H]12)C(C)(C)O
POS_2820	[M+H]+	Methyl linoleate	2.05211	0.26582	0.0479599	C19H34O2	1.8446e+06	2.30631e+06	1.91777e+06	4.06638e+06	869311	1.8053e+06	102549	490333	1.58376e+06	564917	106780	94125.1	540687	51730.4	295.263	11.668					WTTJVINHCBCLGX-NQLNTKRDSA-N	CCCCC/C=C\\C/C=C\\CCCCCCCC(=O)OC
NEG_5532	[M-H]-	L-Stepholidine	2.03355	0.223636	0.00683873	C19H21NO4	296633	211446	333941	356913	11926.3	424864	440711	66337.8	55705	33327.6	40090.9	92947.2	43040	132916	326.141	3.934					JKPISQIIWUONPB-HNNXBMFYSA-N	COC1=C(C=C2[C@@H]3CC4=C(CN3CCC2=C1)C(=C(C=C4)O)OC)O
NEG_26291	[M-H]-	Nystose	2.02498	0.103111	0.208546	C24H42O21	440503	7662.23	221301	488427	36452.8	28632.1	1.86054e+06	45420.5	23388.3	87133.4	51793.7	68779.3	22797.6	18630.9	711.223	0.657		Organic oxygen compounds	Organooxygen compounds	Carbohydrates and carbohydrate conjugates	FLDFNEBHEXLZRX-DLQNOBSRSA-N	OCC1OC(OC2(COC3(COC4(CO)OC(CO)C(O)C4O)OC(CO)C(O)C3O)OC(CO)C(O)C2O)C(O)C(O)C1O
NEG_1208	[M-H]-	Arginine	2.02237	0.398258	0.0807292	C6H14N4O2	364544	175610	494763	670578	55592.7	594825	195898	145183	30262.3	175963	110000	340103	146465	68301.9	173.105	0.617	C00062	Organic acids and derivatives	Carboxylic acids and derivatives	Amino acids, peptides, and analogues	ODKSFYDXXFIFQN-BYPYZUCNSA-N	NC(CCCNC(N)=N)C(O)=O
POS_5265	[M+H]+	Glyceryl monooleate	1.98944	0.315253	0.0621326	C21H40O4	1.57427e+06	1.63916e+06	3.26418e+06	2.22739e+06	276327	1.92077e+06	117819	496294	1.04727e+06	120564	831708	422416	416464	139340	357.3	11.102		Lipids and lipid-like molecules	Glycerolipids	Monoradylglycerols	RZRNAYUHWVFMIP-KTKRTIGZSA-N	CCCCCCCCC=CCCCCCCCC(=O)OCC(O)CO
POS_1702	[M+H]+	N,N-Diethyl-3,4-dimethoxybenzamide	1.98855	0.019095	0.0845732	C13H19NO3	1.60832e+06	6384.47	1.29131e+06	4.67859e+06	8772.06	3.50588e+06	158999	30710.9	289.011	150033	3456.56	865.211	29474.5	147.682	238.143	3.929		Benzenoids	Benzene and substituted derivatives	Methoxybenzenes	ZQTJMIZZICSOBJ-UHFFFAOYSA-N	CCN(CC)C(=O)C1=CC(=C(OC)C=C1)OC
POS_7435	[M+H]+	Hexadecyl ferulate	1.93499	1.93705	0.426979	C26H42O4	2.87951e+06	1.04714e+06	39880.4	1.89356e+06	1.39942e+07	277024	25228.3	5.57776e+06	1.62384e+07	1.97741e+06	4.45143e+06	1.21174e+06	7.92006e+06	1.66753e+06	419.315	12.189		Phenylpropanoids and polyketides	Cinnamic acids and derivatives	Hydroxycinnamic acids and derivatives	ZISDTRGMDDVTKY-CZIZESTLSA-N	CCCCCCCCCCCCCCCCOC(=O)\\C=C\\C1=CC(=C(O)C=C1)OC
POS_2759	[M+H]+	3alpha,17beta-Dihydroxy-5alpha-androstane	1.93206	0.267406	0.0209544	C19H32O2	1.75876e+06	2.5993e+06	1.81334e+06	3.14121e+06	1.6214e+06	1.23241e+06	144918	470304	1.28388e+06	517221	148138	120019	708649	43919	293.248	11.347		Lipids and lipid-like molecules	Steroids and steroid derivatives	Androstane steroids	CBMYJHIOYJEBSB-UHFFFAOYSA-N	CC12CCC3C(CCC4CC(O)CCC34C)C1CCC2O
NEG_5596	[M-H]-	9,12,13-Trihydroxyoctadeca-10,15-dienoic acid	1.91037	3.33218	0.00123291	C18H32O5	44132	28909.8	30894	29818.1	31500.9	68864.4	74804.7	147055	142928	217377	137029	183056	61538.5	140405	327.218	6.758		Lipids and lipid-like molecules	Fatty Acyls	Lineolic acids and derivatives	MKYUCBXUUSZMQB-UHFFFAOYSA-N	CCC=CCC(O)C(O)C=CC(O)CCCCCCCC(O)=O
POS_4967	[M+Na]+	1-(4-Hydroxyphenyl)-3-[(2R,3R,4S,5S,6R)-3,4,5-trihydroxy-6-(hydroxymethyl)oxan-2-yl]oxypropan-1-one	1.90042	2.72155	0.0330732	C15H20O8	492294	174186	38364.4	1.11e+06	520355	1.09922e+06	11639.9	1.3398e+06	1.46647e+06	339657	842881	1.5502e+06	1.55853e+06	2.28107e+06	351.108	2.058		Lipids and lipid-like molecules	Fatty Acyls	Fatty acyl glycosides	NPAQHLFPEOMKAL-UXXRCYHCSA-N	OCC1OC(OCCC(=O)C2=CC=C(O)C=C2)C(O)C(O)C1O
NEG_1513	[M-H]-	Hydron;2-hydroxypropane-1,2,3-tricarboxylate	1.86645	0.283427	0.182062	C6H8O7	395541	289831	49738.6	270612	229502	225479	1.30808e+06	112107	20098.2	16300.3	5042.33	411061	204260	15880.1	191.02	0.802		Organic acids and derivatives	Carboxylic acids and derivatives	Tricarboxylic acids and derivatives	KRKNYBCHXYNGOX-UHFFFAOYSA-N	OC(=O)CC(O)(CC(O)=O)C(O)=O
NEG_1193	[M-H]-	cis-Aconitic acid	1.86425	0.437305	0.0300422	C6H6O6	369340	262816	408083	430981	101303	581479	431376	161514	125093	153337	86521	388645	132593	82895.3	173.009	0.688	C00417	Organic acids and derivatives	Carboxylic acids and derivatives	Tricarboxylic acids and derivatives	GTZCVFVGUGFEME-IWQZZHSRSA-N	OC(=O)CC(=CC(O)=O)C(O)=O
NEG_19973	[M-H]-	Acanthoside B	1.80257	0.155813	0.00615699	C28H36O13	178726	116165	277988	151855	9838.91	241911	274600	27847.8	22564.9	28207.5	20539.2	53780.2	13508.6	28486.6	579.208	4.665		Lignans, neolignans and related compounds	Lignan glycosides		WEKCEGQSIIQPAQ-IRBNZIFYSA-N	COC1=C(O)C(=CC(=C1)C2OCC3C2COC3C4=CC(=C(OC5OC(CO)C(O)C(O)C5O)C(=C4)OC)OC)OC
NEG_190	[M-H]-	Glyceric acid	1.74134	4.74386	0.0546968	C3H6O4	38376.4	62960.4	9391.37	9695.82	120157	15249.2	12804.8	182052	403978	41047.1	33448.2	104933	173505	335403	105.021	0.61		Organic oxygen compounds	Organooxygen compounds	Carbohydrates and carbohydrate conjugates	RBNPOMFGQQGHHO-UHFFFAOYSA-N	OCC(O)C(O)=O
NEG_20207	[M+HCOO]-	Tanegoside	1.71496	0.0291347	0.0417631	C26H34O12	130455	8448.88	322369	63927.1	3906.82	126560	257516	3800.76	2815.43	2147.35	2763.88	7738.49	4507.11	2832.32	583.204	3.546		Lignans, neolignans and related compounds	Lignan glycosides		WMABCPOXSNGIJO-UHFFFAOYSA-N	COC1=C(O)C=CC(=C1)C2OCC(C2CO)C(OC3OC(CO)C(O)C(O)C3O)C4=CC=C(O)C(=C4)OC
POS_5574	[M]+	Dehydrocorydaline	1.65553	2.44641	0.0746775	C22H24NO4	594188	800951	622385	328146	275403	664959	873282	1.45363e+06	1.49904e+06	379118	1.13262e+06	2.72014e+06	2.59817e+06	392681	366.164	3.581		Alkaloids and derivatives	Protoberberine alkaloids and derivatives		RFKQJTRWODZPHF-UHFFFAOYSA-N	COC1=C(OC)C2=C[N+]3=C(C(=C2C=C1)C)C4=CC(=C(OC)C=C4CC3)OC
POS_4986	[M+H]+	Vinpocetine	1.62821	0.0476531	0.0511544	C22H26N2O2	758713	843825	2.10755e+06	1.15531e+06	15396.4	395358	34847.7	36155	47438.8	14409	29170.4	39698.4	53074.4	33139.2	351.214	7.318		Alkaloids and derivatives	Eburnan-type alkaloids		DDNCQMVWWZOMLN-UHFFFAOYSA-N	CCOC(=O)C1=CC2(CC)CCCN3CCC4=C(C23)[N]1C5=CC=CC=C45
POS_5338	[M+H]+	Glyceryl monostearate	1.60901	0.578437	0.296738	C21H42O4	5.74956e+06	8.2102e+06	3.52506e+06	1.33423e+07	7.70991e+06	1.37939e+06	330442	3.32576e+06	7.04701e+06	1.53553e+06	2.68581e+06	1.60723e+06	4.94528e+06	2.13369e+06	359.315	11.598		Lipids and lipid-like molecules	Glycerolipids	Monoradylglycerols	VBICKXHEKHSIBG-UHFFFAOYSA-N	CCCCCCCCCCCCCCCCCC(=O)OCC(O)CO
NEG_27651	[M-H]-	(-)-Syringaresinol di-O-glucoside	1.59296	0.103416	0.00140757	C34H46O18	136686	126928	169869	206069	7509.53	161677	148066	14135.6	12687.4	14730.8	7363.07	25472.4	11774.2	12785.6	741.264	4.125					FFDULTAFAQRACT-NYYYOYJKSA-N	COC1=CC(=CC(=C1O[C@H]2[C@@H]([C@H]([C@@H]([C@H](O2)CO)O)O)O)OC)[C@H]3[C@@H]4CO[C@H]([C@@H]4CO3)C5=CC(=C(C(=C5)OC)O[C@H]6[C@@H]([C@H]([C@@H]([C@H](O6)CO)O)O)O)OC
POS_2187	[M+H]+	Apomorphine	1.59106	0.23204	0.0865866	C17H17NO2	927895	1.32661e+06	2.48458e+06	1.06876e+06	485717	190608	11099.1	215309	176121	73115.6	261609	247457	208788	324765	268.132	4.553		Alkaloids and derivatives	Aporphines		VMWNQDUVQKEIOC-UHFFFAOYSA-N	CN1CCC2=C3C1CC4=C(C(=C(O)C=C4)O)C3=CC=C2
POS_2625	[M+H]+	Racemosin	1.59032	2.27842	0.0281997	C16H16O5	460430	284911	714234	740938	100464	790260	131774	1.04905e+06	1.02049e+06	348411	892040	1.54339e+06	910470	1.57952e+06	289.103	5.197		Phenylpropanoids and polyketides	Coumarins and derivatives	Pyranocoumarins	QZUNAFWZEXJWGD-UHFFFAOYSA-N	COC1=C2OC(=O)C=CC2=C(OC)C3=C1OC(C)(C)C=C3
NEG_4115	[M-H]-	FA 18:4;O	1.58785	0.159554	0.0448962	C18H28O3	152392	166580	409021	122595	5406.12	106679	104071	24314.7	16761.5	25323.5	19626.3	30710	44140.9	9326.29	291.198	8.507		Lipids and lipid-like molecules	Fatty Acyls	Fatty acids and conjugates	JZPSRJYCHQSSRG-UHFFFAOYSA-N	O=C(O)CCCC(O)C=CCC=CCC=CCC=CCC
NEG_24245	[M-H]-	Stachyose	1.58102	0.0919977	0.200653	C24H42O21	256772	6107.73	131914	287796	21224.3	15514.3	1.07808e+06	23622.4	11688.2	45657.3	29337.4	36127.2	10605.9	8318.68	665.217	0.655	C01613	Organic oxygen compounds	Organooxygen compounds	Carbohydrates and carbohydrate conjugates	UQZIYBXSHAGNOE-XNSRJBNMSA-N	OCC1OC(OCC2OC(OCC3OC(OC4(CO)OC(CO)C(O)C4O)C(O)C(O)C3O)C(O)C(O)C2O)C(O)C(O)C1O
NEG_4744	[M-H]-	16-Hydroxy-9-oxooctadeca-10,12,14-trienoic acid	1.56497	0.0346201	0.0692031	C18H28O4	144354	236527	439311	112542	1387.48	61902.9	14452.1	4997.55	5047.51	9767.55	5559.45	4402.24	4211.12	997.404	307.194	7.426		Lipids and lipid-like molecules	Fatty Acyls	Lineolic acids and derivatives	KLFMLBSZQZVKDC-UHFFFAOYSA-N	CCC(O)C=CC=CC=CC(=O)CCCCCCCC(O)=O
POS_5108	[M+NH4]+	Carpachromene	1.54136	0.0581403	0.245846	C20H16O5	1.1807e+06	5.65037e+06	265895	845946	194796	88234	38983.4	68646.4	21299.5	9375.28	125067	136787	88622.7	30727.9	354.132	6.316		Phenylpropanoids and polyketides	Flavonoids	Pyranoflavonoids	YXOATFKTEDZPFL-UHFFFAOYSA-N	CC1(C)OC2=CC3=C(C(=C2C=C1)O)C(=O)C=C(O3)C4=CC=C(O)C=C4
POS_5127	[M+H]+	Dihydropalmatine	1.5257	0.203856	0.0997478	C21H23NO4	822319	623463	762321	235983	98733.4	2.53835e+06	675061	167635	218659	152333	104262	277984	62471.6	190100	354.165	2.819					PTPHDVKWAYIFRX-UHFFFAOYSA-N	COC1=C(C2=C(C=C1)C=C3C4=CC(=C(C=C4CCN3C2)OC)OC)OC
POS_5861	[M+H]+	Demecolcine	1.48563	1.69799	0.15602	C21H25NO5	593181	1.32589e+06	178094	1.15874e+06	321955	545113	29297.7	1.00722e+06	842907	332728	1.10272e+06	1.48594e+06	1.07949e+06	1.19953e+06	372.178	5.143		Hydrocarbon derivatives	Tropones		NNJPGOLRFBJNIW-UHFFFAOYSA-N	CNC1CCC2=CC(=C(OC)C(=C2C3=CC=C(OC)C(=O)C=C13)OC)OC
NEG_5489	[M-H]-	FA 18:3;3O	1.48346	0.113687	0.00828971	C18H30O5	127068	179054	229367	188713	12119.2	77372.9	75782.1	14445.9	11122.1	15648	11877.5	16253.4	21484.4	10290.1	325.201	6.872		Lipids and lipid-like molecules	Fatty Acyls	Fatty acids and conjugates	PAHHZUIGGXPZTO-UHFFFAOYSA-N	O=C(O)CCCCCC=CC(O)C=CC(O)C(O)CC=CCC
POS_861	[M+H]+	N-Ethyl-4-methoxybenzamide	1.45299	0.428221	0.0825258	C10H13NO2	990204	1.39475e+06	1.29838e+06	1.24883e+06	233053	1.5343e+06	231907	424027	240961	105343	188028	1.21185e+06	421266	376712	180.101	1.787		Benzenoids	Benzene and substituted derivatives	Benzoic acids and derivatives	KIOWCVBPJXEJLN-UHFFFAOYSA-N	CCNC(=O)C1=CC=C(OC)C=C1
POS_1027	[M+H]+	Ethyl-4-dimethylaminobenzoate	1.4446	0.490422	0.143857	C11H15NO2	1.55219e+06	2.33183e+06	1.49133e+06	2.876e+06	411744	1.8042e+06	398019	761226	290168	206796	372394	1.85578e+06	1.40742e+06	434796	194.117	1.845		Benzenoids	Benzene and substituted derivatives	Benzoic acids and derivatives	FZUGPQWGEGAKET-UHFFFAOYSA-N	CCOC(=O)C1=CC=C(C=C1)N(C)C
POS_4759	[M+H]+	Reticuline N-oxide	1.43754	0.426677	0.0202199	[C19H23NO5]-	805905	1.20717e+06	1.05001e+06	1.10891e+06	263143	796085	410116	343861	449792	228263	250956	543385	274509	316263	346.162	3.046		Organoheterocyclic compounds	Isoquinolines and derivatives	Benzylisoquinolines	ZTQNGKJCDYUACE-OAHLLOKOSA-N	COC1=C(O)C=C(C[C@@H]2C3=CC(=C(OC)C=C3CC[N]2(C)[O-])O)C=C1
POS_5218	[M+H]+	Tetrahydropalmatine	1.39894	1.69226	0.292997		1.06477e+06	3.47465e+06	297456	821438	49310	1.1059e+06	639867	1.80186e+06	2.97319e+06	1.18758e+06	1.82939e+06	1.46119e+06	326190	3.03365e+06	356.185	4.63		Alkaloids and derivatives	Protoberberine alkaloids and derivatives		AEQDJSLRWYMAQI-KRWDZBQOSA-N	COC1=C(OC)C=C2[C@@H]3CC4=C(CN3CCC2=C1)C(=C(OC)C=C4)OC
POS_5217	[M+H]+	Tetrahydropalmatin	1.38122	0.441313	0.450455	C21H25NO4	1.53902e+06	6.90913e+06	535887	92295.7	233295	254896	1.2086e+06	679189	1.09208e+06	970570	613555	588920	139093	670916	356.185	5.161					AEQDJSLRWYMAQI-QGZVFWFLSA-N	COC1=CC=C2C[C@@H]3C4=C(CCN3CC2=C1OC)C=C(C(=C4)OC)OC
POS_8316	[M+H]+	Aspergamid B	1.33315	0.367187	0.101333	C26H29N3O4	830925	753084	2.11207e+06	440128	105940	859014	715315	305105	263778	106454	157647	665761	403735	233257	448.217	2.78		Organoheterocyclic compounds	Benzopyrans	1-benzopyrans	PYHKDROAWLAEDE-VKAHWXPLSA-N	CC1(C)OC2=CC=C3C(=C2C=C1)N=C4C(C)(C)C5CC67CCCN6C(=O)C5(CC34O)N=C7O
POS_8062	[M+H-H2O]+	Oleanolic acid	1.32359	0.0602045	0.11231		562670	2.01427e+06	658272	359285	44917.3	146659	152621	33875.3	34580.1	29561.4	51079.7	25023.9	44947	18059.7	439.355	11.531	C17148	Lipids and lipid-like molecules	Prenol lipids	Triterpenoids	MIJYXULNPSFWEK-GTOFXWBISA-N	CC1(C)CCC2(CCC3(C)C(=CCC4C5(C)CCC(O)C(C)(C)C5CCC34C)C2C1)C(O)=O
POS_3353	[M+H]+	Leonurine	1.311	1.87901	0.210504	C14H21N3O5	596846	1.07809e+06	471092	525623	213547	872460	420269	1.12148e+06	1.12607e+06	147878	710272	2.36292e+06	2.03869e+06	343065	312.158	3.576					WNGSUWLDMZFYNZ-UHFFFAOYSA-N	COC1=CC(=CC(=C1O)OC)C(=O)OCCCCN=C(N)N
NEG_27535	[M-H]-	PE 36:4	1.26087	2.10583	0.282804	C41H74NO8P	73627.5	30825	48722.2	53071	26698.2	90643.9	191805	155047	60404.6	47280	77947	156278	107398	480974	738.512	12.304					SSCDRSKJTAQNNB-MAZCIEHSSA-N
NEG_12576	[M-H]-	6-O-Pentopyranosyl-1-O-[(2,6,6-trimethyl-1-cyclohexen-1-yl)carbonyl]-beta-D-glucopyranose	1.22841	0.111928	0.0231811	C21H34O11	79345.3	30752.1	99629	184439	256.252	93256.5	67738.8	8880.97	7274.87	385.58	6129.08	21701.7	16839.3	955.261	461.202	5.724		Organic oxygen compounds	Organooxygen compounds	Carbohydrates and carbohydrate conjugates	JGMROMZJBQKIDK-RHDZYIEMSA-N	CC1=C(C(=O)O[C@@H]2O[C@H](COC3OCC(O)C(O)C3O)[C@@H](O)[C@H](O)[C@H]2O)C(C)(C)CCC1
NEG_12433	[M-H]-	(2R,3S,4S,5R,6R)-2-[[(2S,3R,4R)-3,4-dihydroxy-4-(hydroxymethyl)oxolan-2-yl]oxymethyl]-6-[4-(4-hydroxyphenyl)butan-2-yloxy]oxane-3,4,5-triol	1.2249	3.59851	0.0588617	C21H32O11	23911.1	88595.2	5436.68	13795.6	7213.52	11085	17340.5	86044.4	181289	23763.6	36032.7	102681	134450	38049.6	459.193	4.483		Lipids and lipid-like molecules	Fatty Acyls	Fatty acyl glycosides	QJVVGCSWIOLQDG-PROUKMOUSA-N	CC(CCC1=CC=C(O)C=C1)OC2OC(COC3OCC(O)(CO)C3O)C(O)C(O)C2O
POS_7909	[M+Na]+	Fluvastatin	1.20143	0.317694	0.00978964	C24H26FNO4	647965	639321	911002	1.13117e+06	389217	509075	307999	205855	229710	29586	384141	221960	255844	113886	434.18	3.61		Organoheterocyclic compounds	Pyrroles	Substituted pyrroles	FJLGEFLZQAZZCD-MCBHFWOFSA-N	CC(C)[N]1C2=C(C=CC=C2)C(=C1\\C=C\\[C@@H](O)C[C@@H](O)CC(O)=O)C3=CC=C(F)C=C3
NEG_6947	[M-H]-	Benzoic acid + 1O, 2MeO, O-Hex	1.12821	0.28842	0.0135321	C15H20O10	107370	76982.7	77874	111308	25108.4	179442	173507	30967.7	13577.8	25482.1	27983.6	62967.4	32151.6	23643.5	359.097	1.911		Phenylpropanoids and polyketides	Tannins	Hydrolyzable tannins	CIYLTHWUJCCASO-UHFFFAOYSA-N	COC1=CC(=CC(=C1O)OC)C(=O)OC2OC(CO)C(O)C(O)C2O
NEG_506	[M-H]-	Adenine	1.10944	1.73197	0.389754	C5H5N5	64495.7	8317.17	39130	12176.4	5743.46	160587	161020	111704	11464.7	17249.6	160557	212100	30245.7	238609	134.046	1.004	C00147	Organoheterocyclic compounds	Imidazopyrimidines	Purines and purine derivatives	GFFGJBXGBJISGV-UHFFFAOYSA-N	NC1=C2N=CN=C2[NH]C=N1
NEG_4983	[M-H]-	Moupinamide	1.08088	0.126054	0.119742	C18H19NO4	100505	347867	70407.3	2583.35	85304.3	12445.2	84421.1	12669	12353.1	7070.38	15272.4	15301.6	11534.7	14481.6	312.123	5.137	C02717	Benzenoids	Phenols	Methoxyphenols	NPNNKDMSXVRADT-WEVVVXLNSA-N	COC1=C(O)C=CC(=C1)\\C=C\\C(=O)NCCC2=CC=C(O)C=C2
POS_577	[M+H]+	Indole-3-acetaldehyde	1.07427	0.194878	0.024196	C10H9NO	420036	609207	271134	414857	166276	931895	126845	81855.9	67441	8368.77	133270	99545.8	156262	26247	160.074	1.702	C00637	Organoheterocyclic compounds	Indoles and derivatives	Indoles	WHOOUMGHGSPMGR-UHFFFAOYSA-N	O=CCC1=C[NH]C2=CC=CC=C12
POS_5629	[M+H]+	Bicuculline	1.06809	10.0613	0.0276118	C20H17NO6	28267.5	21525.8	17513.7	49875.1	58371.1	16174.9	6144.04	284409	109185	4158.32	541695	188334	613898	249181	368.111	7.567		Alkaloids and derivatives	Phthalide isoquinolines		IYGYMKDQCDOMRE-ZWKOTPCHSA-N	CN1CCC2=CC3=C(OCO3)C=C2C1C4OC(=O)C5=C4C=CC6=C5OCO6
NEG_539	[M-H]-	Threonic acid	1.05673	2.5306	0.0100596	C4H8O5	26146.8	51325.2	13280.2	13376.3	45513.6	20637.1	12748.3	66167	98870.2	47716.4	35014.8	49132	83550.4	82718.3	135.029	0.605	C01620	Organic oxygen compounds	Organooxygen compounds	Carbohydrates and carbohydrate conjugates	JPIJQSOTBSSVTP-GBXIJSLDSA-N	OCC(O)C(O)C(O)=O
NEG_304	[M-H]-	Maleic acid	1.05269	1.89626	0.112556	C4H4O4	39707.9	73905.9	19634	20030.2	74093.1	29162.3	21421.9	75296.5	83772.5	61744.8	21077.7	55351.2	81482.9	148350	115.005	0.745	C01384	Organic acids and derivatives	Carboxylic acids and derivatives	Dicarboxylic acids and derivatives	VZCYOOQTPOCHFL-UPHRSURJSA-N	OC(=O)C=CC(O)=O
NEG_646	[M-H]-	Glutamic acid	1.03578	0.467718	0.0414115	C5H9NO4	112790	219694	77677.5	149339	86858.9	80887.6	62282.9	52753.9	24273.2	64770.3	63790	71547.2	44244.9	47898.1	146.046	0.607	C00025	Organic acids and derivatives	Carboxylic acids and derivatives	Amino acids, peptides, and analogues	WHUUTDBJXJRKMK-VKHMYHEASA-N	NC(CCC(O)=O)C(O)=O
POS_4804	[M+H]+	(2R,3S)-2-(3,4-Dimethoxyphenyl)-5,7-dimethoxy-3,4-dihydro-2H-1-benzopyran-3-ol	1.02622	2.50755	0.0480367	C19H22O6	165411	241787	58537	247745	74108.1	354974	15313.6	414777	374306	103735	274444	773435	585061	377679	347.145	4.176		Phenylpropanoids and polyketides	Flavonoids	Flavans	GKPNPQODFXMCGO-IFXJQAMLSA-N	COC1=CC2=C(CC(O)C(O2)C3=CC=C(OC)C(=C3)OC)C(=C1)OC
NEG_4836	[M-H]-	9-Oxo-11-(3-pentyloxiran-2-YL)undec-10-enoic acid	1.02549	0.43844	0.0793282	C18H30O4	164587	169744	235086	311111	13349.4	170789	87445.6	72161.6	51141.4	149339	98524.8	85353.3	23495.7	25114.9	309.207	8.492		Lipids and lipid-like molecules	Fatty Acyls	Fatty acids and conjugates	RCMABBHQYMBYKV-UHFFFAOYSA-N	CCCCCC1OC1C=CC(=O)CCCCCCCC(O)=O
NEG_2707	[M-H]-	Uridine	1.01716	1.61834	0.164004	C9H12N2O6	61952.2	21951.2	46911.6	39303.6	36727.5	111726	115093	100260	69110.6	58313.3	67968.9	167631	86072.5	152462	243.061	1.032	C00299	Nucleosides, nucleotides, and analogues	Pyrimidine nucleosides		DRTQHJPVMGBUCF-XVFCMESISA-N	OCC1OC(C(O)C1O)N2C=CC(=NC2=O)O
POS_5839	[M+H]+	1,2-Diacetoxylycorine	1.00978	0.148722	0.0871238	C20H21NO6	530947	865193	157528	1.46607e+06	27188.1	665515	4193.77	78963.4	22166.9	6887.88	39293.6	202723	138059	64649.5	372.138	1.469		Alkaloids and derivatives	Amaryllidaceae alkaloids	Lycorine-type amaryllidaceae alkaloids	LMZHAKUXAHOCST-VNTMZGSJSA-N	CC(=O)OC1C=C2CCN3CC4=C(C=C5OCOC5=C4)C(C1OC(C)=O)C23

## Sheet: NRvsFR
ID	Name	VIP	Fold change	p-value	Formula	Mean(FR)	FR1	FR2	FR3	FR4	FR5	FR6	Mean(NR)	NR1	NR2	NR3	NR4	NR5	NR6	m/z	rt(min)	KEGG	Superclass	Class	Subclass	INCHIKEY	SMILES
POS_5219	1,2,9,10-Tetramethoxy-6-methyl-5,6,6a,7-tetrahydro-4H-dibenzo[de,g]quinoline	15.2135	3.05549	0.0301338	C21H25NO4	4.3451e+07	4.07012e+07	855112	1.31212e+07	3.14662e+07	1.25591e+08	4.89717e+07	1.32764e+08	2.04869e+08	8.18873e+07	1.15046e+08	1.72783e+08	1.81974e+07	2.03802e+08	356.185	3.939		Alkaloids and derivatives	Aporphines		RUZIUYOSRDWYQF-UHFFFAOYSA-N	COC1=C(OC)C=C2C(=C1)CC3N(C)CCC4=C3C2=C(OC)C(=C4)OC
POS_8313	Oxaline	9.07367	0.195799	0.000253012	C24H25N5O4	2.64016e+07	2.06299e+07	2.22736e+07	2.9324e+07	4.2085e+07	1.67518e+07	2.73451e+07	5.16941e+06	4.55616e+06	1.37041e+06	4.06258e+06	9.96084e+06	7.11747e+06	3.94901e+06	448.196	2.78		Organoheterocyclic compounds	Indoles and derivatives	Pyridoindoles	SOHAVULMGIITDH-ZXPSTKSJSA-N	CON1C2=CC=CC=C2[C@@]3(C=C(OC)C(=O)N4\\C(=C\\C5=CN=C[NH]5)C(=O)N[C@@]134)C(C)(C)C=C
POS_5369	N-(1,4-Dihydroxy-4-methylpentan-2-yl)-3-hydroxy-5-oxo-6-phenylhexanamide	8.10183	2.24632	0.0272669	C18H27NO5	1.855e+07	2.29154e+07	1.81348e+06	1.40569e+07	2.57856e+07	4.60924e+07	636012	4.16692e+07	2.55485e+07	3.6442e+07	4.7194e+07	5.29313e+07	2.81882e+07	5.97109e+07	360.181	3.567		Benzenoids	Benzene and substituted derivatives		ZCEYUYRVYFKPRM-UHFFFAOYSA-N	CC(C)(O)CC(CO)NC(=O)CC(O)CC(=O)CC1=CC=CC=C1
POS_4699	3-Hydroxy-N-(1-hydroxy-4-methylpentan-2-yl)-5-oxo-6-phenylhexanamide	7.29824	0.218831	0.0436824	C18H27NO4	3.21053e+07	2.00551e+07	5.5374e+06	3.63721e+07	6.80109e+07	5.69313e+07	5.72516e+06	7.02564e+06	6.49488e+06	2.46364e+06	5.21052e+06	1.23783e+07	4.76189e+06	1.08446e+07	344.184	3.349		Lipids and lipid-like molecules	Fatty Acyls	Fatty amides	AZUKRZGSIRBRCH-UHFFFAOYSA-N	CC(C)CC(CO)NC(=O)CC(O)CC(=O)CC1=CC=CC=C1
NEG_31183	PI 34:2	7.091	0.151837	0.00358683	C43H79O13P	2.73783e+06	3.60283e+06	4.43895e+06	3.97859e+06	2.19169e+06	748313	1.46657e+06	415704	202997	420503	255279	818329	302499	494619	833.521	12.933					BSNJSZUDOMPYIR-BCTRXSSUSA-N	CCCCC/C=C\C/C=C\CCCCCCCC(=O)OC(COC(=O)CCCCCCCCCCCCCCC)COP(=O)(O)OC1C(C(C(C(C1O)O)O)O)O
NEG_493	L-Malic acid	6.87147	4.2954	0.000879383	C4H6O5	601337	183111	353277	1.00025e+06	1.36662e+06	205047	499720	2.58298e+06	3.16906e+06	2.45038e+06	1.23645e+06	2.01323e+06	2.73043e+06	3.89834e+06	133.015	0.628	C00149	Organic acids and derivatives	Hydroxy acids and derivatives	Beta hydroxy acids and derivatives	BJEPYKJPYRNKOW-REOHCLBHSA-N	O[C@@H](CC(O)=O)C(O)=O
NEG_7742	4-Hydroxy-5-[(2S,3R,4S,5S,6R)-3,4,5-trihydroxy-6-(hydroxymethyl)oxan-2-yl]oxy-1H-benzo[f][2]benzofuran-3-one	5.50669	1.53719	0.13765	C18H18O9	1.82779e+06	2.23687e+06	575337	1.47159e+06	1.65196e+06	769950	4.26102e+06	2.80966e+06	3.48464e+06	2.9945e+06	2.77146e+06	3.5122e+06	2.16121e+06	1.93393e+06	377.086	0.656		Organic oxygen compounds	Organooxygen compounds	Carbohydrates and carbohydrate conjugates	SGQJDTLFQCDZGS-UQEKQVNISA-N	OCC1OC(OC2=CC=CC3=C2C(=C4C(=O)OCC4=C3)O)C(O)C(O)C1O
NEG_3815	trans-Vaccenic acid	5.03616	0.451066	0.0819186	C18H34O2	4.96659e+06	2.1313e+06	2.82937e+06	5.58063e+06	7.95331e+06	1.52595e+06	9.77898e+06	2.24026e+06	2.64969e+06	1.73314e+06	2.75494e+06	3.24901e+06	1.57327e+06	1.48151e+06	281.249	11.419	C08367	Lipids and lipid-like molecules	Fatty Acyls	Fatty acids and conjugates	UWHZIFQPPBDJPM-BQYQJAHWSA-N	CCCCCC\\C=C\\CCCCCCCCCC(O)=O
NEG_905	Orotic acid	4.4962	0.0953446	0.00137341	C5H4N2O4	1.30926e+06	2.44065e+06	548659	1.10748e+06	1.51563e+06	1.39096e+06	852173	124831	76691.9	151472	19311.2	259230	87990.3	154289	155	0.655	C00295	Organoheterocyclic compounds	Diazines	Pyrimidines and pyrimidine derivatives	PXQPEWDEAKTCGB-UHFFFAOYSA-N	OC(=O)C1=CC(=NC(=N1)O)O
NEG_14871	Tsugaric acid A	4.30975	0.00535325	0.16782	C32H50O4	1.72336e+06	196106	74505.5	742285	1.58743e+06	362010	7.37782e+06	9225.57	5152.54	16564.8	11839.8	9882.37	8313.25	3600.65	497.363	11.497					FIWGZIBLJWZUEA-VOKVCYHDSA-N	CC(=CCCC(C1CC[C@]2([C@]1(CCC3=C2CCC4[C@@]3(CCC(C4(C)C)OC(=O)C)C)C)C)C(=O)O)C
NEG_5598	9,10-Dihydroxy-8-oxooctadec-12-enoic acid	4.2776	0.0344738	0.0592199	C18H32O5	1.41325e+06	531116	99804.9	949425	2.32911e+06	380176	4.1899e+06	48720.3	46890.9	24311.7	47561.2	51274.6	61864.9	60418.7	327.219	7.287		Lipids and lipid-like molecules	Fatty Acyls	Lineolic acids and derivatives	NIOKCFABUMZUDL-UHFFFAOYSA-N	CCCCCC=CCC(O)C(O)C(=O)CCCCCCC(O)=O
NEG_29570	Eleutheroside E	3.59018	0.0757648	0.00702834	C34H46O18	805907	380320	545146	707854	713967	610450	1.8777e+06	61059.4	80063.9	96357.4	35504.5	71849.7	14288.9	68292.1	787.268	4.123					FFDULTAFAQRACT-UHFFFAOYNA-N	COC1=CC(=CC(=C1O[C@H]2[C@@H]([C@H]([C@@H]([C@H](O2)CO)O)O)O)OC)[C@H]3[C@@H]4CO[C@@H]([C@H]4CO3)C5=CC(=C(C(=C5)OC)O[C@H]6[C@@H]([C@H]([C@@H]([C@H](O6)CO)O)O)O)OC
POS_7435	Hexadecyl ferulate	3.40132	45.5421	0.0438037	C26H42O4	122475	81830.2	45894.6	36973.3	43474.9	501518	25158.9	5.57776e+06	1.62384e+07	1.97741e+06	4.45143e+06	1.21174e+06	7.92006e+06	1.66753e+06	419.315	12.189		Phenylpropanoids and polyketides	Cinnamic acids and derivatives	Hydroxycinnamic acids and derivatives	ZISDTRGMDDVTKY-CZIZESTLSA-N	CCCCCCCCCCCCCCCCOC(=O)\\C=C\\C1=CC(=C(O)C=C1)OC
POS_3702	Demethyl eneberberine	3.32697	4.5235	0.0986159	C19H18NO4+	4.6282e+06	950388	512767	1.09974e+06	2.02798e+06	565504	2.26128e+07	2.09357e+07	3.81773e+06	622215	3.19063e+07	5.49966e+07	1.79181e+07	1.63533e+07	324.123	6.254		Alkaloids and derivatives	Protoberberine alkaloids and derivatives		HVTCKKMWZDDWOY-UHFFFAOYSA-O	COC1=C(OC)C2=C[NH+]3CCC4=CC(=O)C(=CC4=C3C=C2C=C1)O
POS_3439	Angustine	3.2365	3.99939	0.00803077	C20H15N3O	1.74675e+06	2.05736e+06	1.45059e+06	1.3016e+06	1.97946e+06	1.79382e+06	1.89769e+06	6.98594e+06	1.08457e+07	775457	5.92162e+06	6.19416e+06	1.14493e+07	6.72947e+06	314.139	3.057		Organoheterocyclic compounds	Indoles and derivatives	Pyridoindoles	FACXQEOSOVJIPD-UHFFFAOYSA-N	C=CC1=CN=CC2=C1C=C3N(CCC4=C3[NH]C5=CC=CC=C45)C2=O
NEG_1208	Arginine	3.20933	0.232289	0.00391126	C6H14N4O2	625008	820892	833661	787846	648278	606985	52387.5	145183	30262.3	175963	110000	340103	146465	68301.9	173.105	0.617	C00062	Organic acids and derivatives	Carboxylic acids and derivatives	Amino acids, peptides, and analogues	ODKSFYDXXFIFQN-BYPYZUCNSA-N	NC(CCCNC(N)=N)C(O)=O
NEG_584	3,4-Dihydroxybenzaldehyde	3.14765	6.92915	0.000591183	C7H6O3	78021.6	80383.9	8146.45	41881.3	82556.9	72594	182567	540623	413572	327687	305314	625359	754014	817791	137.024	2.675	C16700	Organic oxygen compounds	Organooxygen compounds	Carbonyl compounds	IBGBGRVKPALMCQ-UHFFFAOYSA-N	OC1=CC=C(C=O)C=C1O
NEG_1322	D-Glucose	3.11419	2.46328	0.034646	C6H12O6	339903	273663	175978	303917	392075	357125	536661	837278	844658	566232	643872	601310	566537	1.80106e+06	179.058	0.64	C00221	Organic oxygen compounds	Organooxygen compounds	Carbohydrates and carbohydrate conjugates	WQZGKKKJIJFFOK-GASJEMHNSA-N	OC[C@H]1OC(O)[C@H](O)[C@@H](O)[C@@H]1O
NEG_5532	L-Stepholidine	3.07409	0.0956862	0.0080374	C19H21NO4	693285	611752	246632	814205	1.49336e+06	233858	759903	66337.8	55705	33327.6	40090.9	92947.2	43040	132916	326.141	3.934					JKPISQIIWUONPB-HNNXBMFYSA-N	COC1=C(C=C2[C@@H]3CC4=C(CN3CCC2=C1)C(=C(C=C4)O)OC)O
POS_14210	(2S,3R,4S,5S,6R)-2-[4-[(3S,3aR,6S,6aR)-6-[3,5-Dimethoxy-4-[(2S,3R,4S,5S,6R)-3,4,5-trihydroxy-6-(hydroxymethyl)oxan-2-yl]oxyphenyl]-1,3,3a,4,6,6a-hexahydrofuro[3,4-c]furan-3-yl]-2,6-dimethoxyphenoxy]-6-(hydroxymethyl)oxane-3,4,5-triol	3.02052	0.0670783	0.000287768	C34H46O18	2.73797e+06	1.10747e+06	3.96509e+06	3.57008e+06	3.11724e+06	1.55317e+06	3.11474e+06	183658	428603	159036	137317	153651	36293	187050	765.256	4.137		Lignans, neolignans and related compounds	Lignan glycosides		FFDULTAFAQRACT-XKBSQSBASA-N	COC1=C(OC2OC(CO)C(O)C(O)C2O)C(=CC(=C1)C3OCC4C3COC4C5=CC(=C(OC6OC(CO)C(O)C(O)C6O)C(=C5)OC)OC)OC
NEG_8967	(+/-)-Corydine	2.97965	2.91036	0.0265361	C20H23NO4	273504	204315	4806.45	61198.9	119067	505319	746315	795995	911378	1.0047e+06	617622	982593	77334.9	1.18234e+06	400.177	3.928		Alkaloids and derivatives	Aporphines		IDQUPXZJURZAGF-UHFFFAOYSA-N	COC1=C(OC)C2=C(CC3N(C)CCC4=C3C2=C(O)C(=C4)OC)C=C1
POS_4677	Feruloyl O-methyldopamine	2.85817	1.74482	0.377124	C19H21NO5	4.56991e+06	8.08299e+06	92545	1.49968e+06	4.66719e+06	1.30586e+07	18466.6	7.97365e+06	4.531e+06	1.70983e+06	5.31874e+06	1.11161e+07	2.15768e+07	3.58938e+06	344.146	5.241		Phenylpropanoids and polyketides	Cinnamic acids and derivatives	Hydroxycinnamic acids and derivatives	ACSWAJLDOHJFNA-UHFFFAOYSA-N	COC1=C(O)C=C(CCNC(=O)C=CC2=CC=C(O)C(=C2)OC)C=C1
POS_5175	[4,6-diethyl-6-(4-ethyl-2-methyloctyl)-3H-1,2-dioxin-3-yl]acetic acid	2.70547	0.409199	0.0773311	C21H38O4	3.37481e+06	777706	3.03518e+06	3.6751e+06	7.71767e+06	2.79227e+06	2.25092e+06	1.38097e+06	2.68772e+06	353916	1.34269e+06	1.80405e+06	1.36402e+06	733425	355.284	10.692					PGURXSLSPSOJSS-ZHOBMISMNA-N	O=C(O)CC1OOC(C=C1CC)(CC)CC(C)CC(CC)CCCC
POS_3394	Dauricine	2.64268	0.0283391	0.229638		3.80394e+06	29961.8	1429.19	4.99354e+06	1.76671e+07	44590.4	87029	107800	2107.18	2187.48	13006.9	11207.1	275639	342655	313.167	4.345		Organoheterocyclic compounds	Isoquinolines and derivatives	Benzylisoquinolines	AQASRZOCERRGBL-ROJLCIKYSA-N	COC1=C(OC)C=C2[C@@H](CC3=CC=C(OC4=C(O)C=CC(=C4)C[C@H]5N(C)CCC6=CC(=C(OC)C=C56)OC)C=C3)N(C)CCC2=C1
POS_3865	(S)-Scoulerine	2.56742	0.255976	0.117372	C19H21NO4	2.67647e+06	2.43271e+06	7.82722e+06	3.49039e+06	366933	178119	1.76345e+06	685113	569470	417146	1.49961e+06	563654	672059	388743	328.154	3.641		Alkaloids and derivatives	Protoberberine alkaloids and derivatives		KNWVMRVOBAFFMH-HNNXBMFYSA-N	COC1=C(O)C2=C(CC3N(CCC4=CC(=C(O)C=C34)OC)C2)C=C1
POS_5283	Danofloxacin	2.51024	2.44522	0.135771	C19H20FN3O3	1.97019e+06	4.82265e+06	178785	849366	1.85972e+06	3.91547e+06	195128	4.81753e+06	2.62319e+06	1.08111e+06	1.98205e+06	8.40864e+06	1.05471e+07	4.26308e+06	358.163	3.113		Organoheterocyclic compounds	Quinolines and derivatives	Quinoline carboxylic acids	QMLVECGLEOSESV-RYUDHWBXSA-N	CN1C[C@@H]2C[C@H]1CN2C3=C(F)C=C4C(=O)C(=CN(C5CC5)C4=C3)C(O)=O
NEG_15184	Raffinose	2.50261	1.71864	0.0112337	C18H32O16	419143	453461	618866	455217	175352	246851	565112	720356	547246	652495	718732	1.02362e+06	659273	720766	503.161	0.662	C00492	Organic oxygen compounds	Organooxygen compounds	Carbohydrates and carbohydrate conjugates	MUPFEKGTMRGPLJ-ZQSKZDJDSA-N	OCC1OC(OCC2OC(OC3(CO)OC(CO)C(O)C3O)C(O)C(O)C2O)C(O)C(O)C1O
NEG_19975	(+)-7-Epi-Syringaresinol 4'-glucoside	2.25859	0.0790742	0.00746289	C28H36O13	319948	153670	211486	281482	305671	221274	746101	25299.6	32602.4	38909.1	15474	27864.9	6387.02	30560	579.209	4.123		Lignans, neolignans and related compounds	Lignan glycosides		WEKCEGQSIIQPAQ-UHFFFAOYSA-N	COC1=CC(=CC(=C1O)OC)C2OCC3C2COC3C4=CC(=C(OC5OC(CO)C(O)C(O)C5O)C(=C4)OC)OC
POS_2099	5-dodecyl-4-hydroxy-4-methylcyclopent-2-en-1-one	2.17078	0.42805	0.10193	C18H32O2	2.36765e+06	654225	2.17039e+06	2.01448e+06	5.74632e+06	1.99797e+06	1.62251e+06	1.01347e+06	1.98207e+06	288945	930879	1.26789e+06	1.06801e+06	543044	263.236	10.695					HWMQXCKSSOGAEL-PWQNQZOANA-N	O=C1C=CC(O)(C)C1CCCCCCCCCCCC
POS_2573	Coclaurine	2.12535	1.84956	0.0708005	C17H19NO3	2.6648e+06	4.41387e+06	1.99422e+06	2.22563e+06	2.8938e+06	3.8297e+06	631542	4.9287e+06	7.22421e+06	1.96442e+06	2.57494e+06	7.74041e+06	4.38006e+06	5.68816e+06	286.143	3.44		Organoheterocyclic compounds	Isoquinolines and derivatives	Benzylisoquinolines	LVVKXRQZSRUVPY-HNNXBMFYSA-N	COC1=C(O)C=C2[C@H](CC3=CC=C(O)C=C3)NCCC2=C1
POS_5202	Duguetinine	2.04568	0.151645	0.364207	C20H21NO5	1.16399e+06	199532	105476	146130	153414	29222.4	6.35014e+06	176513	89940.6	43061.3	270110	321208	277253	57505.2	356.149	6.061		Organoheterocyclic compounds	Benzoxepines	Dibenzoxepines	WALIKTBPUUSCPN-UHFFFAOYSA-N	COC1=CC2=C(C=C1OC)C3=C4C(OC2)N(C)CCC4=CC5=C3OCO5
POS_8316	Aspergamid B	2.04255	0.207847	0.000108587	C26H29N3O4	1.46794e+06	1.75391e+06	1.09749e+06	1.34407e+06	2.17214e+06	1.14225e+06	1.29775e+06	305105	263778	106454	157647	665761	403735	233257	448.217	2.78		Organoheterocyclic compounds	Benzopyrans	1-benzopyrans	PYHKDROAWLAEDE-VKAHWXPLSA-N	CC1(C)OC2=CC=C3C(=C2C=C1)N=C4C(C)(C)C5CC67CCCN6C(=O)C5(CC34O)N=C7O
POS_6670	Spirotetramat	2.00816	3.21797	0.000514041	C21H27NO5	648964	1.49392e+06	101319	629392	1.00686e+06	640419	21877.8	2.08835e+06	1.91769e+06	1.81901e+06	2.15856e+06	2.33618e+06	1.53882e+06	2.75982e+06	396.179	4.74		Benzenoids	Benzene and substituted derivatives	Xylenes	CLSVJBIHYWPGQY-GGYDESQDSA-N	CCOC(=O)OC1=C(C(=O)N[C@@]12CC[C@@H](CC2)OC)C3=C(C)C=CC(=C3)C
POS_3764	(2S)-1-[(E)-3-Hydroxy-2,4,6-trimethyldec-4-enoyl]pyrrolidine-2-carboxylic acid	1.99994	7.87683	0.0269074	C18H31NO4	290122	790798	26327.3	109822	243028	391498	179258	2.28524e+06	1.94181e+06	19922.2	950806	5.07303e+06	3.8483e+06	1.87758e+06	326.102	7.122		Organic acids and derivatives	Carboxylic acids and derivatives	Amino acids, peptides, and analogues	UUFOMZNZQYHUJH-XTVPCCRVSA-N	CCCCC(C)\\C=C(/C)C(O)C(C)C(=O)N1CCC[C@H]1C(O)=O
POS_3611	Dimethenamide ESA	1.99427	28.0468	0.015775	C12H19NO5S2	72238.6	82257.4	28083.9	22775.1	49139	42488.6	208688	2.02606e+06	1.62968e+06	30603.2	307898	2.6864e+06	3.53249e+06	3.96928e+06	322.071	9.426		Organoheterocyclic compounds	Heteroaromatic compounds		YMYKMSAZEZQEER-UHFFFAOYSA-N	COCC(C)N(C(=O)C[S](O)(=O)=O)C1=C(C)SC=C1C
NEG_4948	9-Hydroperoxyoctadeca-10,12-dienoic acid	1.90319	0.23142	0.0783272	C18H32O4	384157	960115	47086.9	114443	180038	708452	294805	88901.6	104038	149632	86184.6	88803.5	33735.6	71015.4	311.223	8.217		Lipids and lipid-like molecules	Fatty Acyls	Lineolic acids and derivatives	JGUNZIWGNMQSBM-UHFFFAOYSA-N	CCCCCC=CC=CC(CCCCCCCC(O)=O)OO
POS_4967	1-(4-Hydroxyphenyl)-3-[(2R,3R,4S,5S,6R)-3,4,5-trihydroxy-6-(hydroxymethyl)oxan-2-yl]oxypropan-1-one	1.86685	28.0297	0.0008241	C15H20O8	47799.4	131843	4555.92	28085.1	79512.4	39112.1	3687.53	1.3398e+06	1.46647e+06	339657	842881	1.5502e+06	1.55853e+06	2.28107e+06	351.108	2.058		Lipids and lipid-like molecules	Fatty Acyls	Fatty acyl glycosides	NPAQHLFPEOMKAL-UXXRCYHCSA-N	OCC1OC(OCCC(=O)C2=CC=C(O)C=C2)C(O)C(O)C1O
NEG_3053	9-Hexadecenoic acid	1.84247	1.68628	0.171516	C16H30O2	225531	138232	126620	218321	271118	144307	454588	380309	801756	138254	286726	298880	355462	400776	253.218	10.881		Lipids and lipid-like molecules	Fatty Acyls	Fatty acids and conjugates	SECPZKHBENQXJG-BQYQJAHWSA-N	CCCCCC\\C=C\\CCCCCCCC(O)=O
NEG_4744	16-Hydroxy-9-oxooctadeca-10,12,14-trienoic acid	1.83947	0.0172487	0.0604169	C18H28O4	289735	36652.4	2555.77	264125	697409	39263.3	698402	4997.55	5047.51	9767.55	5559.45	4402.24	4211.12	997.404	307.194	7.426		Lipids and lipid-like molecules	Fatty Acyls	Lineolic acids and derivatives	KLFMLBSZQZVKDC-UHFFFAOYSA-N	CCC(O)C=CC=CC=CC(=O)CCCCCCCC(O)=O
POS_5218	Tetrahydropalmatine	1.8163	3.94271	0.0138592		457012	933412	24250.1	274742	532256	715297	262114	1.80186e+06	2.97319e+06	1.18758e+06	1.82939e+06	1.46119e+06	326190	3.03365e+06	356.185	4.63		Alkaloids and derivatives	Protoberberine alkaloids and derivatives		AEQDJSLRWYMAQI-KRWDZBQOSA-N	COC1=C(OC)C=C2[C@@H]3CC4=C(CN3CCC2=C1)C(=C(OC)C=C4)OC
NEG_190	Glyceric acid	1.80941	19.5723	0.0214979	C3H6O4	9301.51	7987.96	16143.1	9672.14	8253.44	2118.51	11633.8	182052	403978	41047.1	33448.2	104933	173505	335403	105.021	0.61		Organic oxygen compounds	Organooxygen compounds	Carbohydrates and carbohydrate conjugates	RBNPOMFGQQGHHO-UHFFFAOYSA-N	OCC(O)C(O)=O
NEG_1193	cis-Aconitic acid	1.80067	0.428062	0.0178651	C6H6O6	377315	362814	353908	495312	439862	105863	506130	161514	125093	153337	86521	388645	132593	82895.3	173.009	0.688	C00417	Organic acids and derivatives	Carboxylic acids and derivatives	Tricarboxylic acids and derivatives	GTZCVFVGUGFEME-IWQZZHSRSA-N	OC(=O)CC(=CC(O)=O)C(O)=O
POS_2820	Methyl linoleate	1.76255	0.309368	0.287409	C19H34O2	1.58495e+06	153289	6.18332e+06	564553	881234	1.56998e+06	157346	490333	1.58376e+06	564917	106780	94125.1	540687	51730.4	295.263	11.668					WTTJVINHCBCLGX-NQLNTKRDSA-N	CCCCC/C=C\\C/C=C\\CCCCCCCC(=O)OC
POS_4986	Vinpocetine	1.74399	0.0323247	0.05344	C22H26N2O2	1.11849e+06	576280	143197	1.33284e+06	3.46187e+06	525112	671664	36155	47438.8	14409	29170.4	39698.4	53074.4	33139.2	351.214	7.318		Alkaloids and derivatives	Eburnan-type alkaloids		DDNCQMVWWZOMLN-UHFFFAOYSA-N	CCOC(=O)C1=CC2(CC)CCCN3CCC4=C(C23)[N]1C5=CC=CC=C45
NEG_4115	FA 18:4;O	1.7099	0.0889865	0.0755	C18H28O3	273241	106166	95435.3	203653	303386	57430.5	873375	24314.7	16761.5	25323.5	19626.3	30710	44140.9	9326.29	291.198	8.507		Lipids and lipid-like molecules	Fatty Acyls	Fatty acids and conjugates	JZPSRJYCHQSSRG-UHFFFAOYSA-N	O=C(O)CCCC(O)C=CCC=CCC=CCC=CCC
NEG_5489	FA 18:3;3O	1.67726	0.0661586	0.0399988	C18H30O5	218353	100279	39497.2	173111	353898	60615.7	582718	14445.9	11122.1	15648	11877.5	16253.4	21484.4	10290.1	325.201	6.872		Lipids and lipid-like molecules	Fatty Acyls	Fatty acids and conjugates	PAHHZUIGGXPZTO-UHFFFAOYSA-N	O=C(O)CCCCCC=CC(O)C=CC(O)C(O)CC=CCC
POS_3979	9-Lasiocarpylheliotridine	1.66395	0.579674	0.326226	C16H27NO6	2.42624e+06	2.39048e+06	1.1762e+06	3.11683e+06	5.51111e+06	2.18763e+06	175209	1.40643e+06	2.38785e+06	334479	284181	4.21965e+06	489193	723234	330.197	2.897		Alkaloids and derivatives			ZNEMYFCJOCCUJN-VFFTVRQLSA-N	CO[C@@H](C)[C@](O)(C(=O)OCC1=CCN2CC[C@H](O)[C@@H]12)C(C)(C)O
POS_2818	9-Oxooctadeca-10,12-dienoic acid	1.64196	0.103218	0.0431571	C18H30O3	1.12969e+06	1.19032e+06	343499	1.25944e+06	3.14446e+06	527381	313064	116605	160148	57176.4	84227.7	118322	215592	64162.8	295.228	8.63		Lipids and lipid-like molecules	Fatty Acyls	Lineolic acids and derivatives	LUZSWWYKKLTDHU-UHFFFAOYSA-N	CCCCCC=CC=CC(=O)CCCCCCCC(O)=O
POS_524	Norepinephrine	1.63391	14.6765	0.0238813	C8H11NO3	88941.4	20952.2	1307.66	454472	29789.1	22257.8	4869.6	1.30535e+06	36009.6	178096	866968	1.81718e+06	2.27195e+06	2.66189e+06	152.069	1.573	C00547	Benzenoids	Phenols	Benzenediols	SFLSHLFXELFNJZ-QMMMGPOBSA-N	NCC(O)C1=CC=C(O)C(=C1)O
POS_2759	3alpha,17beta-Dihydroxy-5alpha-androstane	1.63079	0.345265	0.304929	C19H32O2	1.36215e+06	168290	5.27126e+06	506049	778427	1.30932e+06	139589	470304	1.28388e+06	517221	148138	120019	708649	43919	293.248	11.347		Lipids and lipid-like molecules	Steroids and steroid derivatives	Androstane steroids	CBMYJHIOYJEBSB-UHFFFAOYSA-N	CC12CCC3C(CCC4CC(O)CCC34C)C1CCC2O
POS_4311	Jatrorrhizine	1.59427	0.107385	0.0425405	C20H20NO4+	1.58811e+06	1.97318e+06	187638	448740	3.92187e+06	2.54732e+06	449913	170539	81146.3	4954.08	119013	384894	292824	140405	338.134	4.769		Alkaloids and derivatives	Protoberberine alkaloids and derivatives		MXTLAHSTUOXGQF-UHFFFAOYSA-O	COC1=C(OC)C2=C[NH+]3CCC4=CC(=O)C(=CC4=C3C=C2C=C1)OC
POS_7909	Fluvastatin	1.56073	0.233055	0.179259	C24H26FNO4	883288	187286	706690	572028	506962	154325	3.17244e+06	205855	229710	29586	384141	221960	255844	113886	434.18	3.61		Organoheterocyclic compounds	Pyrroles	Substituted pyrroles	FJLGEFLZQAZZCD-MCBHFWOFSA-N	CC(C)[N]1C2=C(C=CC=C2)C(=C1\\C=C\\[C@@H](O)C[C@@H](O)CC(O)=O)C3=CC=C(F)C=C3
POS_2625	Racemosin	1.53385	5.71139	0.00147425	C16H16O5	183677	495773	127989	141797	212918	77183.5	46404.1	1.04905e+06	1.02049e+06	348411	892040	1.54339e+06	910470	1.57952e+06	289.103	5.197		Phenylpropanoids and polyketides	Coumarins and derivatives	Pyranocoumarins	QZUNAFWZEXJWGD-UHFFFAOYSA-N	COC1=C2OC(=O)C=CC2=C(OC)C3=C1OC(C)(C)C=C3
NEG_4298	9-Hydroxy-10E,12Z-octadecadienoic acid	1.46734	0.495897	0.226984	C18H32O3	461860	221444	117438	351809	655328	167765	1.25737e+06	229035	266966	365574	250204	204219	131435	155811	295.226	9.46		Lipids and lipid-like molecules	Fatty Acyls	Lineolic acids and derivatives	NPDSHTNEKLQQIJ-ZJHFMPGASA-N	CCCCC\\C=C/C=C/C(O)CCCCCCCC(O)=O
POS_5861	Demecolcine	1.4661	4.23248	0.00159458	C21H25NO5	237974	536883	40535.5	155176	323553	352731	18963.1	1.00722e+06	842907	332728	1.10272e+06	1.48594e+06	1.07949e+06	1.19953e+06	372.178	5.143		Hydrocarbon derivatives	Tropones		NNJPGOLRFBJNIW-UHFFFAOYSA-N	CNC1CCC2=CC(=C(OC)C(=C2C3=CC=C(OC)C(=O)C=C13)OC)OC
NEG_5094	Benzoic acid + 2O, O-Hex	1.42293	0.147758	0.16315	C13H16O9	254420	141365	107685	104597	111947	88348.5	972575	37592.5	23218.2	54248.7	22357.5	36964	69032.6	19734.1	315.073	0.835		Organic oxygen compounds	Organooxygen compounds	Carbohydrates and carbohydrate conjugates	CBTFERBMQQAROP-UHFFFAOYSA-N	OCC1OC(OC2=CC=C(O)C(=C2)C(O)=O)C(O)C(O)C1O
NEG_5596	9,12,13-Trihydroxyoctadeca-10,15-dienoic acid	1.40203	2.77202	0.00385679	C18H32O5	53050	21867	83713.8	86117.2	36364.5	14759.5	75477.8	147055	142928	217377	137029	183056	61538.5	140405	327.218	6.758		Lipids and lipid-like molecules	Fatty Acyls	Lineolic acids and derivatives	MKYUCBXUUSZMQB-UHFFFAOYSA-N	CCC=CCC(O)C(O)C=CC(O)CCCCCCCC(O)=O
NEG_22270	(+/-)-Grossamide	1.38708	0.0784025	0.00884775	C36H36N2O8	107470	197750	174488	128465	41674	5605.98	96833.9	8425.88	5221.98	9080.47	12038	15047.7	6894.51	2272.66	623.24	6.291		Phenylpropanoids and polyketides	2-arylbenzofuran flavonoids		DROXVBRNXCRUHP-UHFFFAOYSA-N	COC1=C(O)C=CC(=C1)C2OC3=C(C=C(C=CC(=O)NCCC4=CC=C(O)C=C4)C=C3OC)C2C(=O)NCCC5=CC=C(O)C=C5
POS_5127	Dihydropalmatine	1.37536	0.190549	0.00294671	C21H23NO4	879747	1.19664e+06	318153	985796	1.34583e+06	1.08358e+06	348480	167635	218659	152333	104262	277984	62471.6	190100	354.165	2.819					PTPHDVKWAYIFRX-UHFFFAOYSA-N	COC1=C(C2=C(C=C1)C=C3C4=CC(=C(C=C4CCN3C2)OC)OC)OC
NEG_26291	Nystose	1.36359	0.331915	0.00708911	C24H42O21	136844	132287	230173	179672	112769	106285	59878.6	45420.5	23388.3	87133.4	51793.7	68779.3	22797.6	18630.9	711.223	0.657		Organic oxygen compounds	Organooxygen compounds	Carbohydrates and carbohydrate conjugates	FLDFNEBHEXLZRX-DLQNOBSRSA-N	OCC1OC(OC2(COC3(COC4(CO)OC(CO)C(O)C4O)OC(CO)C(O)C3O)OC(CO)C(O)C2O)C(O)C(O)C1O
NEG_17363	6-[5,7-Dihydroxy-2-(4-hydroxyphenyl)-4-oxochromen-6-yl]-5,7-dihydroxy-2-(4-hydroxyphenyl)chromen-4-one	1.3111	0.463484	0.188069	C30H18O10	422166	794056	165705	696820	609729	233838	32848.9	195667	58654.6	599856	351497	50704.3	96845.3	16445.3	537.094	6.903		Phenylpropanoids and polyketides	Flavonoids	Flavones	KNOJWNDGCRZBBA-UHFFFAOYSA-N	OC1=CC=C(C=C1)C2=CC(=O)C3=C(O)C(=C(O)C=C3O2)C4=C(O)C5=C(OC(=CC5=O)C6=CC=C(O)C=C6)C=C4O
NEG_19973	Acanthoside B	1.30188	0.14697	0.109377	C28H36O13	189479	111493	69241.7	122176	145814	45703.5	642447	27847.8	22564.9	28207.5	20539.2	53780.2	13508.6	28486.6	579.208	4.665		Lignans, neolignans and related compounds	Lignan glycosides		WEKCEGQSIIQPAQ-IRBNZIFYSA-N	COC1=C(O)C(=CC(=C1)C2OCC3C2COC3C4=CC(=C(OC5OC(CO)C(O)C(O)C5O)C(=C4)OC)OC)OC
POS_4759	Reticuline N-oxide	1.29301	0.425002	0.00860385	[C19H23NO5]-	809081	813606	539628	901607	1.35705e+06	822719	419881	343861	449792	228263	250956	543385	274509	316263	346.162	3.046		Organoheterocyclic compounds	Isoquinolines and derivatives	Benzylisoquinolines	ZTQNGKJCDYUACE-OAHLLOKOSA-N	COC1=C(O)C=C(C[C@@H]2C3=CC(=C(OC)C=C3CC[N]2(C)[O-])O)C=C1
POS_577	Indole-3-acetaldehyde	1.28283	0.0928659	0.00575257	C10H9NO	881442	1.76328e+06	890685	818443	633065	1.11099e+06	72188.8	81855.9	67441	8368.77	133270	99545.8	156262	26247	160.074	1.702	C00637	Organoheterocyclic compounds	Indoles and derivatives	Indoles	WHOOUMGHGSPMGR-UHFFFAOYSA-N	O=CCC1=C[NH]C2=CC=CC=C12
POS_8062	Oleanolic acid	1.27503	0.0544632	0.0387657		621985	107333	234160	213947	631650	1.72334e+06	821485	33875.3	34580.1	29561.4	51079.7	25023.9	44947	18059.7	439.355	11.531	C17148	Lipids and lipid-like molecules	Prenol lipids	Triterpenoids	MIJYXULNPSFWEK-GTOFXWBISA-N	CC1(C)CCC2(CCC3(C)C(=CCC4C5(C)CCC(O)C(C)(C)C5CCC34C)C2C1)C(O)=O
NEG_27651	(-)-Syringaresinol di-O-glucoside	1.27249	0.130465	0.00724787	C34H46O18	108347	60146.5	66193.5	92147.4	92768.2	94100.6	244728	14135.6	12687.4	14730.8	7363.07	25472.4	11774.2	12785.6	741.264	4.125					FFDULTAFAQRACT-NYYYOYJKSA-N	COC1=CC(=CC(=C1O[C@H]2[C@@H]([C@H]([C@@H]([C@H](O2)CO)O)O)O)OC)[C@H]3[C@@H]4CO[C@H]([C@@H]4CO3)C5=CC(=C(C(=C5)OC)O[C@H]6[C@@H]([C@H]([C@@H]([C@H](O6)CO)O)O)O)OC
NEG_5531	Boldine	1.25634	0.623689	0.0701759	C19H21NO4	418356	540840	141627	368461	536574	438445	484187	260924	149637	184437	208638	472997	305568	244264	326.141	3.217					LZJRNLRASBVRRX-UHFFFAOYNA-N	OC1=CC2=C(C=C1OC)C3=C(OC)C(O)=CC4=C3C(N(C)CC4)C2
NEG_27535	PE 36:4	1.23755	3.4239	0.133418	C41H74NO8P	45283.8	56429.1	49443.1	50351.2	44097.9	28906.8	42474.6	155047	60404.6	47280	77947	156278	107398	480974	738.512	12.304					SSCDRSKJTAQNNB-MAZCIEHSSA-N
POS_322	Trigonelline	1.23219	0.575243	0.0687577	C7H7NO2	946250	1.30415e+06	1.35792e+06	1.19082e+06	977585	211370	635643	544323	415344	380505	603087	824419	670124	372460	138.054	0.649	C01004	Alkaloids and derivatives			WWNNZCOKKKDOPX-UHFFFAOYSA-N	C[N+]1=CC(=CC=C1)C([O-])=O
POS_3452	14-[2-(Dimethylamino)ethyl]-11-methoxy-15-oxatetracyclo[10.2.1.05,14.08,13]pentadeca-3,6,8(13),9,11-pentaen-2-ol	1.19068	0.590469	0.247964	C19H23NO3	4.33885e+06	7.41861e+06	1.46513e+06	2.68963e+06	5.56409e+06	8.07969e+06	815977	2.56196e+06	2.42848e+06	327373	1.29925e+06	4.43774e+06	4.64223e+06	2.23666e+06	314.175	2.924		Benzenoids	Phenanthrenes and derivatives		ZOCTZZQDDXGIRB-UHFFFAOYSA-N	COC1=C2OC3C(O)C=CC4C=CC(=C2C34CCN(C)C)C=C1
NEG_12576	6-O-Pentopyranosyl-1-O-[(2,6,6-trimethyl-1-cyclohexen-1-yl)carbonyl]-beta-D-glucopyranose	1.18576	0.0977968	0.0162292	C21H34O11	90810.4	88576.5	6115.2	87249.7	193618	139311	29992.8	8880.97	7274.87	385.58	6129.08	21701.7	16839.3	955.261	461.202	5.724		Organic oxygen compounds	Organooxygen compounds	Carbohydrates and carbohydrate conjugates	JGMROMZJBQKIDK-RHDZYIEMSA-N	CC1=C(C(=O)O[C@@H]2O[C@H](COC3OCC(O)C(O)C3O)[C@@H](O)[C@H](O)[C@H]2O)C(C)(C)CCC1
NEG_24628	(1-Hexadecanoyloxy-3-phosphonooxypropan-2-yl) octadec-9-enoate	1.18054	0.329395	0.00664914	C37H71O8P	105547	154346	132925	142805	89096.5	26241.5	87867.5	34766.7	21294.8	24816.1	19770.3	60644.4	29339.1	52735.2	673.483	13.565		Lipids and lipid-like molecules	Glycerophospholipids	Glycerophosphates	OPVZUEPSMJNLOM-UHFFFAOYSA-N	CCCCCCCCCCCCCCCC(=O)OCC(CO[P](O)(O)=O)OC(=O)CCCCCCCC=CCCCCCCCC
NEG_1513	Hydron;2-hydroxypropane-1,2,3-tricarboxylate	1.17898	0.369421	0.379211	C6H8O7	303467	1.27479e+06	14435.6	147716	223665	34514.5	125682	112107	20098.2	16300.3	5042.33	411061	204260	15880.1	191.02	0.802		Organic acids and derivatives	Carboxylic acids and derivatives	Tricarboxylic acids and derivatives	KRKNYBCHXYNGOX-UHFFFAOYSA-N	OC(=O)CC(O)(CC(O)=O)C(O)=O
NEG_9754	Sayaendoside	1.16948	0.370335	0.15431	C19H28O10	192095	140331	47356.3	106271	186672	103447	568491	71139.5	51669.7	46335.7	52122.2	103708	112483	60518	415.16	4.378		Organic oxygen compounds	Organooxygen compounds	Carbohydrates and carbohydrate conjugates	UWKRNCNWJVCHGZ-DERWZFJFSA-N	OCC1OC(OCCC2=CC=CC=C2)C(OC3OCC(O)(CO)C3O)C(O)C1O
NEG_4821	12-Hydroperoxyoctadeca-9,13,15-trienoic acid	1.16545	0.0264438	0.0407958	C18H30O4	98047.3	42510.7	9026.53	74745.2	162476	30314	269211	2592.74	1864.39	2811.13	2018.13	2322.08	4135.5	2405.21	309.205	7.304		Lipids and lipid-like molecules	Fatty Acyls	Lineolic acids and derivatives	FLJRXICXLUZYBE-UHFFFAOYSA-N	CCC=CC=CC(CC=CCCCCCCCC(O)=O)OO
NEG_32376	PI 38:6	1.16478	0.0237235	0.0486516	C47H79O13P	92991.3	35775.9	1669.17	75967.2	131029	39290.7	274216	2206.08	1097.19	1746.41	1334.28	2264.36	5671.09	1123.17	881.505	11.388					FPHAZHKZJQOPBU-LGFBOSHVSA-N	CC/C=C\C/C=C\C/C=C\C/C=C\C/C=C\C/C=C\CCC(=O)OC(COC(=O)CCCCCCCCCCCCCCC)COP(=O)(O)OC1C(C(C(C(C1O)O)O)O)O
NEG_304	Maleic acid	1.14647	5.38151	0.00678884	C4H4O4	13991.7	4135.12	5900.74	22400.9	35607.1	4732.2	11174.1	75296.5	83772.5	61744.8	21077.7	55351.2	81482.9	148350	115.005	0.745	C01384	Organic acids and derivatives	Carboxylic acids and derivatives	Dicarboxylic acids and derivatives	VZCYOOQTPOCHFL-UPHRSURJSA-N	OC(=O)C=CC(O)=O
POS_5265	Glyceryl monooleate	1.14153	0.484275	0.126684	C21H40O4	1.02482e+06	309284	774547	622148	1.89986e+06	1.86255e+06	680525	496294	1.04727e+06	120564	831708	422416	416464	139340	357.3	11.102		Lipids and lipid-like molecules	Glycerolipids	Monoradylglycerols	RZRNAYUHWVFMIP-KTKRTIGZSA-N	CCCCCCCCC=CCCCCCCCC(=O)OCC(O)CO
NEG_4836	9-Oxo-11-(3-pentyloxiran-2-YL)undec-10-enoic acid	1.12869	0.375162	0.149876	C18H30O4	192348	95379	23354.9	152706	314234	66255.1	502157	72161.6	51141.4	149339	98524.8	85353.3	23495.7	25114.9	309.207	8.492		Lipids and lipid-like molecules	Fatty Acyls	Fatty acids and conjugates	RCMABBHQYMBYKV-UHFFFAOYSA-N	CCCCCC1OC1C=CC(=O)CCCCCCCC(O)=O
NEG_12433	(2R,3S,4S,5R,6R)-2-[[(2S,3R,4R)-3,4-dihydroxy-4-(hydroxymethyl)oxolan-2-yl]oxymethyl]-6-[4-(4-hydroxyphenyl)butan-2-yloxy]oxane-3,4,5-triol	1.11874	6.40474	0.0213275	C21H32O11	13434.5	36871.6	1585.85	10257.6	21465	6770.83	3656.04	86044.4	181289	23763.6	36032.7	102681	134450	38049.6	459.193	4.483		Lipids and lipid-like molecules	Fatty Acyls	Fatty acyl glycosides	QJVVGCSWIOLQDG-PROUKMOUSA-N	CC(CCC1=CC=C(O)C=C1)OC2OC(COC3OCC(O)(CO)C3O)C(O)C(O)C2O
NEG_539	Threonic acid	1.11523	5.26567	0.000623571	C4H8O5	12565.7	5312.78	8173.43	19081.5	25063.7	4075.72	13687.3	66167	98870.2	47716.4	35014.8	49132	83550.4	82718.3	135.029	0.605	C01620	Organic oxygen compounds	Organooxygen compounds	Carbohydrates and carbohydrate conjugates	JPIJQSOTBSSVTP-GBXIJSLDSA-N	OCC(O)C(O)C(O)=O
NEG_5680	FA 18:1;3O	1.1031	0.381179	0.0672391	C18H34O5	204727	109114	156405	200220	238974	52117.7	471531	78037.6	88700.7	98464.4	22811.5	119494	40083.7	98671.7	329.233	7.266		Lipids and lipid-like molecules	Fatty Acyls	Fatty acids and conjugates	LGADJSRSYLFTSG-UHFFFAOYSA-N	O=C(O)CCCC(O)CCC(O)C=CCC(O)CCCCCC
NEG_100	L-Lactic acid	1.09963	3.62568	0.0247106	C3H6O3	22512.2	10381.3	9213.53	34977.7	41338.3	20589.6	18572.6	81621.9	113077	63886.2	48298.1	27344.5	63379.6	173746	89.0243	0.633	C00186	Organic acids and derivatives	Hydroxy acids and derivatives	Alpha hydroxy acids and derivatives	JVTAAEKCZFNVCJ-UWTATZPHSA-N	CC(O)C(O)=O
NEG_1624	Vanillylmandelic acid	1.08146	6.6628	0.000183386	C9H10O5	8919.87	7738.1	1092.86	4922.64	8764.02	6180.37	24821.2	59431.3	59561.6	38270.2	33243.1	67947.1	76021.3	81544.6	197.044	2.533	C05584	Benzenoids	Phenols	Methoxyphenols	CGQCWMIAEPEHNQ-QMMMGPOBSA-N	COC1=C(O)C=CC(=C1)[C@H](O)C(O)=O
NEG_89	2-Butyne-1,4-diol	1.07506	0.354893	0.0102748	C4H6O2	121798	123454	101753	149020	168126	24231.7	164205	43225.3	31089.6	38974.3	17251	98793.6	35600.9	37642.3	85.0291	0.674		Organic oxygen compounds	Organooxygen compounds	Alcohols and polyols	DLDJFQGPPSQZKI-UHFFFAOYSA-N	OCC#CCO
POS_1702	N,N-Diethyl-3,4-dimethoxybenzamide	1.06996	0.0836217	0.195053	C13H19NO3	367260	10366.4	1.39387e+06	781157	1763.45	4631.49	11776.2	30710.9	289.011	150033	3456.56	865.211	29474.5	147.682	238.143	3.929		Benzenoids	Benzene and substituted derivatives	Methoxybenzenes	ZQTJMIZZICSOBJ-UHFFFAOYSA-N	CCN(CC)C(=O)C1=CC(=C(OC)C=C1)OC
NEG_24245	Stachyose	1.06412	0.299469	0.00380618	C24H42O21	78881.2	82787	132857	93746.7	66548.8	58143.7	39203.8	23622.4	11688.2	45657.3	29337.4	36127.2	10605.9	8318.68	665.217	0.655	C01613	Organic oxygen compounds	Organooxygen compounds	Carbohydrates and carbohydrate conjugates	UQZIYBXSHAGNOE-XNSRJBNMSA-N	OCC1OC(OCC2OC(OCC3OC(OC4(CO)OC(CO)C(O)C4O)C(O)C(O)C3O)C(O)C(O)C2O)C(O)C(O)C1O
NEG_6947	Benzoic acid + 1O, 2MeO, O-Hex	1.03611	0.326224	0.00128564	C15H20O10	94927.7	96069.1	42169.6	90159.3	135305	91023.1	114840	30967.7	13577.8	25482.1	27983.6	62967.4	32151.6	23643.5	359.097	1.911		Phenylpropanoids and polyketides	Tannins	Hydrolyzable tannins	CIYLTHWUJCCASO-UHFFFAOYSA-N	COC1=CC(=CC(=C1O)OC)C(=O)OC2OC(CO)C(O)C(O)C2O
POS_6613	Bisphenol A (3-chloro-2-hydroxypropyl)glycidyl ether	1.03498	4.67271	0.0156108	C21H25ClO4	119939	171407	42764.6	70637.1	97755.5	300495	36574.6	560440	302312	170915	389008	1.00651e+06	992790	501111	394.185	2.837		Benzenoids	Benzene and substituted derivatives	Diphenylmethanes	HLLOKZYCSSQYEB-UHFFFAOYSA-N	CC(C)(C1=CC=C(OCC(O)CCl)C=C1)C2=CC=C(OCC3CO3)C=C2
NEG_8305	Laricin	1.03035	0.0787381	0.000982114	C16H22O8	64035.7	51407	12540.3	72197	108223	67186.3	72660.6	5042.05	6093.19	3111.37	3986.13	7489.19	2521.11	7051.31	387.127	2.913		Organic oxygen compounds	Organooxygen compounds	Carbohydrates and carbohydrate conjugates	SFLMUHDGSQZDOW-UHFFFAOYSA-N	COC1=CC(=CC=C1OC2OC(CO)C(O)C(O)C2O)C=CCO
NEG_2707	Uridine	1.02773	1.95885	0.0451379	C9H12N2O6	51183	72946.2	31885.4	47831.3	51576.3	22251.1	80607.6	100260	69110.6	58313.3	67968.9	167631	86072.5	152462	243.061	1.032	C00299	Nucleosides, nucleotides, and analogues	Pyrimidine nucleosides		DRTQHJPVMGBUCF-XVFCMESISA-N	OCC1OC(C(O)C1O)N2C=CC(=NC2=O)O
POS_3874	O-Methylarmepavine	1.00147	0.0375285	0.290488	C20H25NO3	1.07939e+06	188184	61542.5	165874	299789	5.72915e+06	31813.9	40508	50730.5	22439.6	13130.4	83978.2	29006.8	43762.3	328.189	4.046		Organoheterocyclic compounds	Isoquinolines and derivatives	Benzylisoquinolines	LZJWNVLTWYMMDJ-GOSISDBHSA-N	COC1=CC=C(C[C@H]2N(C)CCC3=CC(=C(OC)C=C23)OC)C=C1
